# Supplementary material for: 2,3;5,6-Di-O-isopropyl­idene-1-O-(2-phenyl­acet­yl)-α-d-mannofuran­ose
Source: Acta Crystallogr Sect E Struct Rep Online. 2010 Aug 18;66(Pt 9):o2341. doi: 10.1107/S1600536810032368 (PMC3008108; doi:10.1107/S1600536810032368)
Supplement: Supplementary file 1 [file e-66-o2341-sup1.cif]

##############################################################################
###                                                                        ###
###        Electronic paper (Acta Crystallographica Section E)             ###
###                                                                        ###
##############################################################################
#                                                                            #
# This CIF contains the data in a paper accepted for publication in Acta     #
# Crystallographica Section E. It conforms to the requirements of Notes      #
# for Authors for Section E, and has been peer reviewed under the auspices   #
# of the IUCr Commission on Journals.                                        #
#                                                                            #
# Full details of the Crystallographic Information File format               #
# are given in the paper "The Crystallographic Information File (CIF):       #
# a New Standard Archive File for Crystallography" by S. R. Hall, F. H.      #
# Allen and I. D. Brown [Acta Cryst. (1991), A47, 655-685].                  #
#                                                                            #
# The current version of the core CIF dictionary is obtainable from          #
# ftp://ftp.iucr.org/pub/cif_core.dic. The current version number is 2.4.    #
#                                                                            #
# Software is freely available for graphical display of the structure(s) in  #
# this CIF.  For information consult the CIF home page http://www.iucr.org/  #
# cif/home.html                                                              #
#                                                                            #
# This file may be used for bona fide research purposes within the           #
# scientific community so long as proper attribution is given to the journal # 
# article from which it was obtained.                                        #
#                                                                            #
##############################################################################
                                             
data_global
_audit_creation_method     'manual editing of form.cif'
_journal_date_recd_electronic     2010-07-22
_journal_date_accepted     2010-08-11
_journal_name_full     'Acta Crystallographica, Section E'
_journal_year     2010
_journal_volume     66
_journal_issue      9
_journal_page_first     o2341
_journal_page_last     o2341
_journal_paper_category     QO
_journal_coeditor_code     BV2157
_publ_contact_author_name     'Matthias Zeller'
_publ_contact_author_address
;
Research Fellow and Adjunct Professor
Department of Chemistry
Youngstown State University
1 University Plaza
Youngstown
OH 44555-3663
USA
;
_publ_contact_author_email     mzeller@ysu.edu
_publ_contact_author_fax     '(330)941-1579'
_publ_contact_author_phone     '(330)941-7105'
_publ_section_title
;\
2,3;5,6-Di-<i>O</i>-isopropylidene-1-<i>O</i>-(2-phenylacetyl)-\a-<i>D</i>-\
mannofuranose
;
loop_
    _publ_author_name
    _publ_author_address
    'Sacui, Iulia A.'
;
Department of Chemistry
Youngstown State University
1 University Plaza
Youngstown
OH 44555-3663
USA
;
    'Norris, Peter'
;
Department of Chemistry
Youngstown State University
1 University Plaza
Youngstown
OH 44555-3663
USA
;
    'Zeller, Matthias'
;
Department of Chemistry
Youngstown State University
1 University Plaza
Youngstown
OH 44555-3663
USA
;
data_I
_audit_creation_method     SHELXL97
_chemical_name_systematic
;
2,3;5,6-Di-<i>O</i>-isopropylidene-1-<i>O</i>-(2-phenylacetyl)-
\a-<i>D</i>-mannofuranose
;
_chemical_name_common     ?
_chemical_formula_moiety     'C20 H26 O7'
_chemical_formula_sum     'C20 H26 O7'
_chemical_formula_iupac     'C20 H26 O7'
_chemical_formula_weight     378.41
_chemical_melting_point     ?
_symmetry_cell_setting     orthorhombic
_symmetry_space_group_name_H-M     'P 21 21 21'
_symmetry_space_group_name_hall     'P 2ac 2ab'
loop_
    _symmetry_equiv_pos_as_xyz
    'x, y, z'
    '-x+1/2, -y, z+1/2'
    '-x, y+1/2, -z+1/2'
    'x+1/2, -y+1/2, -z'
_cell_length_a     5.6174(3)
_cell_length_b     13.0946(8)
_cell_length_c     25.2021(15)
_cell_angle_alpha     90.00
_cell_angle_beta     90.00
_cell_angle_gamma     90.00
_cell_volume     1853.81(19)
_cell_formula_units_Z     4
_cell_measurement_reflns_used     9604
_cell_measurement_theta_min     2.88
_cell_measurement_theta_max     30.43
_cell_measurement_temperature     100(2)
_exptl_crystal_description     block
_exptl_crystal_colour     colourless
_exptl_crystal_size_max     0.60
_exptl_crystal_size_mid     0.33
_exptl_crystal_size_min     0.12
_exptl_crystal_density_diffrn     1.356
_exptl_crystal_density_meas     ?
_exptl_crystal_density_method     'not measured'
_exptl_crystal_F_000     808
_exptl_absorpt_coefficient_mu     0.102
_exptl_absorpt_correction_type     multi-scan
_exptl_absorpt_process_details     '(SADABS in SAINT-Plus; Bruker, 2003)'
_exptl_absorpt_correction_T_min     0.812
_exptl_absorpt_correction_T_max     0.988
_exptl_special_details
;
;
_diffrn_ambient_temperature     100(2)
_diffrn_radiation_type     MoK\a
_diffrn_radiation_wavelength     0.71073
_diffrn_radiation_source     'fine-focus sealed tube'
_diffrn_radiation_monochromator     graphite
_diffrn_measurement_device_type     'Bruker SMART APEX CCD'
_diffrn_measurement_method     \w
_diffrn_detector_area_resol_mean     ?
_diffrn_reflns_number     18953
_diffrn_reflns_av_R_equivalents     0.0399
_diffrn_reflns_av_sigmaI/netI     0.0219
_diffrn_reflns_theta_min     1.62
_diffrn_reflns_theta_max     28.28
_diffrn_reflns_theta_full     28.28
_diffrn_measured_fraction_theta_max     1.000
_diffrn_measured_fraction_theta_full     1.000
_diffrn_reflns_limit_h_min     -7
_diffrn_reflns_limit_h_max     7
_diffrn_reflns_limit_k_min     -17
_diffrn_reflns_limit_k_max     17
_diffrn_reflns_limit_l_min     -32
_diffrn_reflns_limit_l_max     33
_diffrn_standards_number     0
_diffrn_standards_interval_count     ?
_diffrn_standards_interval_time     ?
_diffrn_standards_decay_%     0
_refine_special_details
;
Refinement of <i>F</i>^2^ against ALL reflections. The weighted <i>R</i>-factor
<i>wR</i> and goodness of fit <i>S</i> are based on <i>F</i>^2^, conventional
<i>R</i>-factors <i>R</i> are based on <i>F</i>, with <i>F</i> set to zero for
negative <i>F</i>^2^. The threshold expression of <i>F</i>^2^ >
\s(<i>F</i>^2^) is used only for calculating <i>R</i>-factors(gt) <i>etc</i>.
and is not relevant to the choice of reflections for refinement.
<i>R</i>-factors based on <i>F</i>^2^ are statistically about twice as large
as those based on <i>F</i>, and <i>R</i>-factors based on ALL data will be
even larger.
;
_reflns_number_total     2668
_reflns_number_gt     2652
_reflns_threshold_expression     I>2\s(I)
_refine_ls_structure_factor_coef     Fsqd
_refine_ls_matrix_type     full
_refine_ls_R_factor_all     0.0508
_refine_ls_R_factor_gt     0.0505
_refine_ls_wR_factor_gt     0.1171
_refine_ls_wR_factor_ref     0.1173
_refine_ls_goodness_of_fit_ref     1.331
_refine_ls_restrained_S_all     1.331
_refine_ls_number_reflns     2668
_refine_ls_number_parameters     248
_refine_ls_number_restraints     0
_refine_ls_hydrogen_treatment     constr
_refine_ls_weighting_scheme     calc
_refine_ls_weighting_details
       'calc w = 1/[\s^2^(Fo^2^)+(0.0345P)^2^+1.2578P] where P=(Fo^2^+2Fc^2^)/3'
_atom_sites_solution_hydrogens     geom
_atom_sites_solution_primary     direct
_atom_sites_solution_secondary     difmap
_refine_ls_shift/su_max     0.000
_refine_ls_shift/su_mean     0.000
_refine_diff_density_max     0.370
_refine_diff_density_min     -0.258
_refine_ls_extinction_method     none
_refine_ls_extinction_coef     ?
loop_
    _atom_type_symbol
    _atom_type_description
    _atom_type_scat_dispersion_real
    _atom_type_scat_dispersion_imag
    _atom_type_scat_source
    'C' 'C' 0.0033 0.0016
                         'International Tables Vol C Tables 4.2.6.8 and 6.1.1.4'
    'H' 'H' 0.0000 0.0000
                         'International Tables Vol C Tables 4.2.6.8 and 6.1.1.4'
    'O' 'O' 0.0106 0.0060
                         'International Tables Vol C Tables 4.2.6.8 and 6.1.1.4'
_computing_data_collection     'SMART (Bruker, 2002)'
_computing_cell_refinement     'SAINT-Plus (Bruker, 2003)'
_computing_data_reduction     'SAINT-Plus (Bruker, 2003)'
_computing_structure_solution     'SHELXTL (Sheldrick, 2008)'
_computing_structure_refinement     'SHELXTL (Sheldrick, 2008)'
_computing_molecular_graphics
;
SHELXTL (Sheldrick, 2008) and Mercury (Macrae <i>et al.</i>,
2008)
;
_computing_publication_material
                         'SHELXTL (Sheldrick, 2008) and publCIF (Westrip, 2010)'
loop_
    _atom_site_type_symbol
    _atom_site_label
    _atom_site_fract_x
    _atom_site_fract_y
    _atom_site_fract_z
    _atom_site_U_iso_or_equiv
    _atom_site_adp_type
    _atom_site_calc_flag
    _atom_site_refinement_flags
    _atom_site_occupancy
    _atom_site_disorder_assembly
    _atom_site_disorder_group
    O O1 0.9107(3) 0.56927(14) 0.25276(7) 0.0161(4) Uani d . 1 . .
    O O6 0.9344(4) 0.81639(14) 0.35444(8) 0.0199(4) Uani d . 1 . .
    O O7 1.1329(3) 0.56059(15) 0.14428(7) 0.0193(4) Uani d . 1 . .
    O O2 0.7450(3) 0.56285(14) 0.16757(7) 0.0167(4) Uani d . 1 . .
    O O4 0.5450(4) 0.47655(14) 0.33085(7) 0.0200(4) Uani d . 1 . .
    O O3 0.5940(4) 0.37204(14) 0.26113(8) 0.0230(4) Uani d . 1 . .
    O O5 0.6671(3) 0.69122(14) 0.36960(7) 0.0184(4) Uani d . 1 . .
    C C5 0.8432(5) 0.6452(2) 0.33622(10) 0.0166(5) Uani d . 1 . .
    H H5 0.9090 0.5824 0.3534 0.020 Uiso calc R 1 . .
    C C13 0.9301(5) 0.57991(19) 0.13408(10) 0.0155(5) Uani d . 1 . .
    C C3 0.5230(5) 0.54195(19) 0.28614(9) 0.0140(5) Uani d . 1 . .
    H H3 0.3639 0.5761 0.2846 0.017 Uiso calc R 1 . .
    C C18 1.2659(6) 0.5338(2) -0.04967(10) 0.0250(6) Uani d . 1 . .
    H H18 1.3616 0.5120 -0.0786 0.030 Uiso calc R 1 . .
    C C17 1.0503(6) 0.4865(2) -0.03966(11) 0.0257(6) Uani d . 1 . .
    H H17 0.9964 0.4330 -0.0621 0.031 Uiso calc R 1 . .
    C C4 0.7276(5) 0.61858(19) 0.28397(9) 0.0147(5) Uani d . 1 . .
    H H4 0.6738 0.6824 0.2657 0.018 Uiso calc R 1 . .
    C C16 0.9133(5) 0.5172(2) 0.00314(11) 0.0208(6) Uani d . 1 . .
    H H16 0.7668 0.4836 0.0102 0.025 Uiso calc R 1 . .
    C C10 0.7721(5) 0.77973(19) 0.39329(10) 0.0167(5) Uani d . 1 . .
    C C2 0.5653(5) 0.47073(19) 0.23826(10) 0.0158(5) Uani d . 1 . .
    H H2 0.4323 0.4733 0.2119 0.019 Uiso calc R 1 . .
    C C15 0.9879(5) 0.59677(19) 0.03595(9) 0.0162(5) Uani d . 1 . .
    C C12 0.5801(6) 0.8580(2) 0.40282(12) 0.0248(6) Uani d . 1 . .
    H H12A 0.6512 0.9201 0.4176 0.037 Uiso calc R 1 . .
    H H12B 0.4629 0.8305 0.4278 0.037 Uiso calc R 1 . .
    H H12C 0.5013 0.8743 0.3692 0.037 Uiso calc R 1 . .
    C C20 1.2031(5) 0.6441(2) 0.02492(10) 0.0192(5) Uani d . 1 . .
    H H20 1.2561 0.6986 0.0468 0.023 Uiso calc R 1 . .
    C C8 0.2243(5) 0.3600(2) 0.31076(11) 0.0183(5) Uani d . 1 . .
    H H8A 0.1581 0.3657 0.3466 0.028 Uiso calc R 1 . .
    H H8B 0.1902 0.2920 0.2964 0.028 Uiso calc R 1 . .
    H H8C 0.1520 0.4120 0.2879 0.028 Uiso calc R 1 . .
    C C1 0.8021(4) 0.50643(19) 0.21488(9) 0.0145(5) Uani d . 1 . .
    H H1 0.9061 0.4467 0.2063 0.017 Uiso calc R 1 . .
    C C6 1.0386(5) 0.72767(19) 0.33117(10) 0.0178(5) Uani d . 1 . .
    H H6A 1.1843 0.7072 0.3505 0.021 Uiso calc R 1 . .
    H H6B 1.0795 0.7399 0.2935 0.021 Uiso calc R 1 . .
    C C9 0.6133(5) 0.3004(3) 0.34852(14) 0.0324(8) Uani d . 1 . .
    H H9A 0.7855 0.3125 0.3482 0.049 Uiso calc R 1 . .
    H H9B 0.5804 0.2310 0.3359 0.049 Uiso calc R 1 . .
    H H9C 0.5528 0.3081 0.3848 0.049 Uiso calc R 1 . .
    C C19 1.3418(5) 0.6130(2) -0.01758(11) 0.0225(6) Uani d . 1 . .
    H H19 1.4890 0.6461 -0.0247 0.027 Uiso calc R 1 . .
    C C7 0.4927(5) 0.3763(2) 0.31284(10) 0.0176(5) Uani d . 1 . .
    C C11 0.9020(6) 0.7498(2) 0.44388(11) 0.0244(6) Uani d . 1 . .
    H H11A 1.0245 0.6989 0.4356 0.037 Uiso calc R 1 . .
    H H11B 0.7882 0.7208 0.4692 0.037 Uiso calc R 1 . .
    H H11C 0.9770 0.8104 0.4594 0.037 Uiso calc R 1 . .
    C C14 0.8400(5) 0.6279(2) 0.08310(10) 0.0215(6) Uani d . 1 . .
    H H14A 0.6727 0.6071 0.0772 0.026 Uiso calc R 1 . .
    H H14B 0.8436 0.7032 0.0866 0.026 Uiso calc R 1 . .
loop_
    _atom_site_aniso_label
    _atom_site_aniso_U_11
    _atom_site_aniso_U_22
    _atom_site_aniso_U_33
    _atom_site_aniso_U_12
    _atom_site_aniso_U_13
    _atom_site_aniso_U_23
    O1 0.0129(8) 0.0187(9) 0.0166(8) -0.0001(8) 0.0006(7) -0.0021(7)
    O6 0.0192(9) 0.0144(8) 0.0259(9) -0.0018(8) 0.0071(8) -0.0006(7)
    O7 0.0156(9) 0.0206(9) 0.0216(9) -0.0011(8) 0.0021(8) 0.0027(8)
    O2 0.0154(9) 0.0201(8) 0.0145(8) 0.0026(8) 0.0005(7) 0.0000(7)
    O4 0.0233(10) 0.0199(9) 0.0169(8) -0.0102(8) -0.0028(8) 0.0029(7)
    O3 0.0250(10) 0.0139(9) 0.0300(10) 0.0024(8) 0.0110(9) 0.0008(8)
    O5 0.0172(9) 0.0199(9) 0.0180(8) -0.0060(8) 0.0029(8) -0.0050(7)
    C5 0.0160(12) 0.0179(11) 0.0160(11) -0.0028(11) 0.0003(10) 0.0013(9)
    C13 0.0192(12) 0.0127(11) 0.0146(11) 0.0018(10) 0.0006(10) -0.0026(9)
    C3 0.0128(11) 0.0145(11) 0.0148(10) -0.0010(9) -0.0007(9) -0.0001(9)
    C18 0.0350(16) 0.0256(13) 0.0143(11) 0.0100(13) 0.0066(12) 0.0025(10)
    C17 0.0376(17) 0.0194(12) 0.0200(12) 0.0000(13) -0.0058(12) -0.0029(10)
    C4 0.0152(11) 0.0136(10) 0.0152(10) 0.0009(10) 0.0001(10) -0.0002(9)
    C16 0.0208(13) 0.0176(12) 0.0240(13) -0.0025(11) -0.0035(11) 0.0054(10)
    C10 0.0165(12) 0.0148(11) 0.0187(11) -0.0045(10) 0.0022(10) -0.0016(9)
    C2 0.0137(11) 0.0157(11) 0.0181(11) -0.0010(10) 0.0008(10) -0.0020(9)
    C15 0.0179(12) 0.0166(11) 0.0141(11) 0.0042(10) -0.0010(10) 0.0049(9)
    C12 0.0226(14) 0.0208(12) 0.0309(14) 0.0019(12) 0.0099(12) 0.0019(11)
    C20 0.0222(13) 0.0156(11) 0.0196(11) 0.0017(11) -0.0039(11) -0.0009(10)
    C8 0.0127(11) 0.0183(12) 0.0239(12) -0.0008(10) 0.0009(10) -0.0026(10)
    C1 0.0121(11) 0.0157(11) 0.0157(10) 0.0018(10) 0.0027(9) -0.0005(9)
    C6 0.0168(12) 0.0165(11) 0.0202(11) -0.0016(10) 0.0022(10) -0.0027(10)
    C9 0.0131(13) 0.0340(16) 0.0501(19) -0.0029(13) -0.0004(13) 0.0234(15)
    C19 0.0187(13) 0.0227(13) 0.0262(13) 0.0025(12) 0.0027(11) 0.0076(11)
    C7 0.0130(11) 0.0175(12) 0.0223(12) 0.0000(10) -0.0003(10) 0.0023(10)
    C11 0.0241(14) 0.0281(14) 0.0209(12) -0.0015(13) -0.0035(12) -0.0045(11)
    C14 0.0211(13) 0.0251(13) 0.0183(12) 0.0079(12) 0.0028(11) 0.0039(10)
_geom_special_details
;
All e.s.d.'s (except the e.s.d. in the dihedral angle between two l.s. planes)
are estimated using the full covariance matrix. The cell e.s.d.'s are taken
into account individually in the estimation of e.s.d.'s in distances, angles
and torsion angles; correlations between e.s.d.'s in cell parameters are only
used when they are defined by crystal symmetry. An approximate (isotropic)
treatment of cell e.s.d.'s is used for estimating e.s.d.'s involving l.s.
planes.
;
loop_
    _geom_bond_atom_site_label_1
    _geom_bond_atom_site_label_2
    _geom_bond_site_symmetry_2
    _geom_bond_distance
    _geom_bond_publ_flag
    O1 C1 . 1.400(3) ?
    O1 C4 . 1.447(3) ?
    O6 C10 . 1.421(3) ?
    O6 C6 . 1.427(3) ?
    O7 C13 . 1.195(3) ?
    O2 C13 . 1.358(3) ?
    O2 C1 . 1.439(3) ?
    O4 C7 . 1.420(3) ?
    O4 C3 . 1.421(3) ?
    O3 C7 . 1.423(3) ?
    O3 C2 . 1.424(3) ?
    O5 C10 . 1.431(3) ?
    O5 C5 . 1.432(3) ?
    C5 C4 . 1.509(3) ?
    C5 C6 . 1.545(4) ?
    C5 H5 . 1.0000 ?
    C13 C14 . 1.517(3) ?
    C3 C4 . 1.527(4) ?
    C3 C2 . 1.543(3) ?
    C3 H3 . 1.0000 ?
    C18 C19 . 1.382(4) ?
    C18 C17 . 1.384(5) ?
    C18 H18 . 0.9500 ?
    C17 C16 . 1.385(4) ?
    C17 H17 . 0.9500 ?
    C4 H4 . 1.0000 ?
    C16 C15 . 1.395(4) ?
    C16 H16 . 0.9500 ?
    C10 C12 . 1.507(4) ?
    C10 C11 . 1.520(4) ?
    C2 C1 . 1.528(3) ?
    C2 H2 . 1.0000 ?
    C15 C20 . 1.386(4) ?
    C15 C14 . 1.506(4) ?
    C12 H12A . 0.9800 ?
    C12 H12B . 0.9800 ?
    C12 H12C . 0.9800 ?
    C20 C19 . 1.386(4) ?
    C20 H20 . 0.9500 ?
    C8 C7 . 1.523(4) ?
    C8 H8A . 0.9800 ?
    C8 H8B . 0.9800 ?
    C8 H8C . 0.9800 ?
    C1 H1 . 1.0000 ?
    C6 H6A . 0.9900 ?
    C6 H6B . 0.9900 ?
    C9 C7 . 1.502(4) ?
    C9 H9A . 0.9800 ?
    C9 H9B . 0.9800 ?
    C9 H9C . 0.9800 ?
    C19 H19 . 0.9500 ?
    C11 H11A . 0.9800 ?
    C11 H11B . 0.9800 ?
    C11 H11C . 0.9800 ?
    C14 H14A . 0.9900 ?
    C14 H14B . 0.9900 ?
loop_
    _geom_angle_atom_site_label_1
    _geom_angle_atom_site_label_2
    _geom_angle_atom_site_label_3
    _geom_angle_site_symmetry_1
    _geom_angle_site_symmetry_3
    _geom_angle
    _geom_angle_publ_flag
    C1 O1 C4 . . 108.84(19) ?
    C10 O6 C6 . . 105.74(19) ?
    C13 O2 C1 . . 115.40(19) ?
    C7 O4 C3 . . 106.61(18) ?
    C7 O3 C2 . . 106.85(19) ?
    C10 O5 C5 . . 107.5(2) ?
    O5 C5 C4 . . 108.2(2) ?
    O5 C5 C6 . . 104.2(2) ?
    C4 C5 C6 . . 113.3(2) ?
    O5 C5 H5 . . 110.3 ?
    C4 C5 H5 . . 110.3 ?
    C6 C5 H5 . . 110.3 ?
    O7 C13 O2 . . 124.2(2) ?
    O7 C13 C14 . . 126.0(2) ?
    O2 C13 C14 . . 109.8(2) ?
    O4 C3 C4 . . 111.0(2) ?
    O4 C3 C2 . . 104.02(19) ?
    C4 C3 C2 . . 104.7(2) ?
    O4 C3 H3 . . 112.2 ?
    C4 C3 H3 . . 112.2 ?
    C2 C3 H3 . . 112.2 ?
    C19 C18 C17 . . 120.0(3) ?
    C19 C18 H18 . . 120.0 ?
    C17 C18 H18 . . 120.0 ?
    C18 C17 C16 . . 119.9(3) ?
    C18 C17 H17 . . 120.1 ?
    C16 C17 H17 . . 120.1 ?
    O1 C4 C5 . . 105.8(2) ?
    O1 C4 C3 . . 105.15(19) ?
    C5 C4 C3 . . 116.4(2) ?
    O1 C4 H4 . . 109.8 ?
    C5 C4 H4 . . 109.8 ?
    C3 C4 H4 . . 109.8 ?
    C17 C16 C15 . . 120.8(3) ?
    C17 C16 H16 . . 119.6 ?
    C15 C16 H16 . . 119.6 ?
    O6 C10 O5 . . 104.52(19) ?
    O6 C10 C12 . . 109.8(2) ?
    O5 C10 C12 . . 108.8(2) ?
    O6 C10 C11 . . 110.9(2) ?
    O5 C10 C11 . . 109.8(2) ?
    C12 C10 C11 . . 112.7(2) ?
    O3 C2 C1 . . 109.6(2) ?
    O3 C2 C3 . . 104.44(19) ?
    C1 C2 C3 . . 104.5(2) ?
    O3 C2 H2 . . 112.6 ?
    C1 C2 H2 . . 112.6 ?
    C3 C2 H2 . . 112.6 ?
    C20 C15 C16 . . 118.5(2) ?
    C20 C15 C14 . . 121.2(2) ?
    C16 C15 C14 . . 120.3(3) ?
    C10 C12 H12A . . 109.5 ?
    C10 C12 H12B . . 109.5 ?
    H12A C12 H12B . . 109.5 ?
    C10 C12 H12C . . 109.5 ?
    H12A C12 H12C . . 109.5 ?
    H12B C12 H12C . . 109.5 ?
    C19 C20 C15 . . 121.0(3) ?
    C19 C20 H20 . . 119.5 ?
    C15 C20 H20 . . 119.5 ?
    C7 C8 H8A . . 109.5 ?
    C7 C8 H8B . . 109.5 ?
    H8A C8 H8B . . 109.5 ?
    C7 C8 H8C . . 109.5 ?
    H8A C8 H8C . . 109.5 ?
    H8B C8 H8C . . 109.5 ?
    O1 C1 O2 . . 111.1(2) ?
    O1 C1 C2 . . 107.23(19) ?
    O2 C1 C2 . . 106.4(2) ?
    O1 C1 H1 . . 110.6 ?
    O2 C1 H1 . . 110.6 ?
    C2 C1 H1 . . 110.6 ?
    O6 C6 C5 . . 104.1(2) ?
    O6 C6 H6A . . 110.9 ?
    C5 C6 H6A . . 110.9 ?
    O6 C6 H6B . . 110.9 ?
    C5 C6 H6B . . 110.9 ?
    H6A C6 H6B . . 109.0 ?
    C7 C9 H9A . . 109.5 ?
    C7 C9 H9B . . 109.5 ?
    H9A C9 H9B . . 109.5 ?
    C7 C9 H9C . . 109.5 ?
    H9A C9 H9C . . 109.5 ?
    H9B C9 H9C . . 109.5 ?
    C18 C19 C20 . . 119.9(3) ?
    C18 C19 H19 . . 120.0 ?
    C20 C19 H19 . . 120.0 ?
    O4 C7 O3 . . 104.2(2) ?
    O4 C7 C9 . . 109.1(2) ?
    O3 C7 C9 . . 110.0(2) ?
    O4 C7 C8 . . 110.2(2) ?
    O3 C7 C8 . . 111.0(2) ?
    C9 C7 C8 . . 112.0(2) ?
    C10 C11 H11A . . 109.5 ?
    C10 C11 H11B . . 109.5 ?
    H11A C11 H11B . . 109.5 ?
    C10 C11 H11C . . 109.5 ?
    H11A C11 H11C . . 109.5 ?
    H11B C11 H11C . . 109.5 ?
    C15 C14 C13 . . 111.8(2) ?
    C15 C14 H14A . . 109.3 ?
    C13 C14 H14A . . 109.3 ?
    C15 C14 H14B . . 109.3 ?
    C13 C14 H14B . . 109.3 ?
    H14A C14 H14B . . 107.9 ?
loop_
    _geom_hbond_atom_site_label_D
    _geom_hbond_atom_site_label_H
    _geom_hbond_atom_site_label_A
    _geom_hbond_site_symmetry_A
    _geom_hbond_distance_DH
    _geom_hbond_distance_HA
    _geom_hbond_distance_DA
    _geom_hbond_angle_DHA
    C1 H1 O6 3_745 1.00 2.46 3.382(3) 152.8
    C17 H17 O5 2_664 0.95 2.54 3.483(3) 172.3
    C2 H2 O7 1_455 1.00 2.65 3.591(3) 156.1
    C3 H3 O1 1_455 1.00 2.67 3.559(3) 148.0
    C8 H8C O1 1_455 0.98 2.62 3.570(3) 163.5
    C12 H12A O7 3_755 0.98 2.70 3.323(4) 121.9
