# Supplementary material for: 2,3;5,6-Di-O-isopropyl­idene-1-O-(2-phenyl­acet­yl)-α-d-mannofuran­ose
Source: Acta Crystallogr Sect E Struct Rep Online. 2010 Aug 18;66(Pt 9):o2341. doi: 10.1107/S1600536810032368 (PMC3008108; doi:10.1107/S1600536810032368)
Supplement: Supplementary file 2 [file e-66-o2341-Isup2.hkl]

# 
# h,k,l, Fc-squared, Fo-squared, sigma(Fo-squared) and status flag 
# 
data_I
_shelx_title ' 06mz018m in P2(1)2(1)2(1)' 
_shelx_refln_list_code          4 
_shelx_F_calc_maximum      144.92 
_exptl_crystal_F_000       808.00 
_reflns_d_resolution_high  0.7500 
 
loop_ 
 _symmetry_equiv_pos_as_xyz 
 'x, y, z' 
 '-x+1/2, -y, z+1/2' 
 '-x, y+1/2, -z+1/2' 
 'x+1/2, -y+1/2, -z' 
 
_cell_length_a     5.6174 
_cell_length_b    13.0946 
_cell_length_c    25.2021 
_cell_angle_alpha  90.000 
_cell_angle_beta   90.000 
_cell_angle_gamma  90.000 
 
_shelx_F_squared_multiplier     1.000 
 
loop_ 
 _refln_index_h 
 _refln_index_k 
 _refln_index_l 
 _refln_F_squared_calc 
 _refln_F_squared_meas 
 _refln_F_squared_sigma 
 _refln_observed_status 
   2   0   0      871.81      948.37     21.06 o 
   4   0   0        6.95       11.72      2.18 o 
   6   0   0      372.73      366.44     13.19 o 
   1   1   0     3303.38     3668.31     75.89 o 
   2   1   0     4352.22     4974.72     79.68 o 
   3   1   0     1135.99     1293.27     20.51 o 
   4   1   0      448.15      505.62      9.96 o 
   5   1   0      475.25      460.31      9.87 o 
   6   1   0       59.94       68.15      3.69 o 
   7   1   0        3.06       14.67      7.11 o 
   0   2   0     6355.27     6571.64    133.44 o 
   1   2   0    13704.02    14863.48    345.14 o 
   2   2   0      737.06      869.47     24.81 o 
   3   2   0      135.24      148.17      4.79 o 
   4   2   0      217.30      208.04      5.41 o 
   5   2   0      583.66      595.61     11.97 o 
   6   2   0       65.78       72.30      5.64 o 
   7   2   0       42.14       67.13      7.16 o 
   1   3   0      281.18      267.73      7.87 o 
   2   3   0     1404.89     1557.97     38.62 o 
   3   3   0      111.51      113.19      3.35 o 
   4   3   0      284.53      270.66      6.41 o 
   5   3   0     1853.42     1740.36     28.54 o 
   6   3   0       41.75       55.49      3.44 o 
   7   3   0       39.09       37.90      5.69 o 
   0   4   0      521.34      526.77     12.10 o 
   1   4   0     3528.13     3817.78     83.63 o 
   2   4   0      715.47      813.32     19.83 o 
   3   4   0       57.72       62.52      2.42 o 
   4   4   0       61.54       76.52      3.03 o 
   5   4   0      193.27      200.34      6.38 o 
   6   4   0      185.38      177.68      8.54 o 
   7   4   0       97.21       88.52      7.38 o 
   1   5   0        0.25        1.32      1.12 o 
   2   5   0       30.47       45.32      3.07 o 
   3   5   0        0.04        5.90      1.28 o 
   4   5   0      292.24      275.57      7.51 o 
   5   5   0      847.86      828.31     25.40 o 
   6   5   0      152.57      169.54      8.46 o 
   7   5   0       67.75       72.83      9.64 o 
   0   6   0      303.81      380.63      9.90 o 
   1   6   0      253.40      312.72      8.70 o 
   2   6   0        9.64       10.44      1.56 o 
   3   6   0       16.09       13.60      1.66 o 
   4   6   0        2.66       15.57      1.75 o 
   5   6   0      367.21      348.13     11.12 o 
   6   6   0       20.22       34.59      5.62 o 
   7   6   0       77.79       79.06      8.13 o 
   1   7   0        5.15        3.38      1.24 o 
   2   7   0       38.89       46.40      2.57 o 
   3   7   0       11.25       18.37      1.97 o 
   4   7   0      731.64      763.39     20.79 o 
   5   7   0      191.69      197.15      7.73 o 
   6   7   0      187.66      211.74      9.94 o 
   0   8   0      250.68      298.76     12.16 o 
   1   8   0        0.28       37.76      5.00 o 
   2   8   0        5.75       13.12      2.38 o 
   3   8   0      693.18      680.51     20.78 o 
   4   8   0      125.83      130.98      6.18 o 
   5   8   0       17.46       35.37      6.27 o 
   6   8   0       72.03       89.00      7.03 o 
   1   9   0        4.83        4.66      1.37 o 
   2   9   0      406.04      369.47      8.98 o 
   3   9   0       19.34       35.14      7.56 o 
   4   9   0      240.11      254.45      9.09 o 
   5   9   0      106.82      115.66      7.12 o 
   6   9   0       15.23       26.59      2.83 o 
   0  10   0       44.79       61.33     12.12 o 
   1  10   0      830.12      744.70     15.02 o 
   2  10   0       61.40       72.48      4.62 o 
   3  10   0       99.79      105.39      5.69 o 
   4  10   0        4.39       13.03      2.13 o 
   5  10   0        3.29       16.79      3.89 o 
   6  10   0       85.03      103.92      6.47 o 
   1  11   0      336.49      359.52      9.02 o 
   2  11   0      324.39      331.08      8.75 o 
   3  11   0      228.88      203.40      6.62 o 
   4  11   0       21.42       24.02      3.32 o 
   5  11   0       15.21       29.85      3.32 o 
   0  12   0      750.06      706.93     24.31 o 
   1  12   0      353.52      371.27      9.41 o 
   2  12   0       90.14      101.16      4.34 o 
   3  12   0      349.02      309.70      8.80 o 
   4  12   0       33.86       46.73      4.26 o 
   5  12   0       55.21       54.52      4.82 o 
   1  13   0       61.47       63.26      3.99 o 
   2  13   0      222.55      255.58      7.69 o 
   3  13   0        0.73       11.98      1.76 o 
   4  13   0      337.47      306.46     12.83 o 
   0  14   0      199.32      174.81     10.00 o 
   1  14   0      115.53      121.55      5.71 o 
   2  14   0      276.61      259.48      9.05 o 
   3  14   0       32.86       34.18      3.17 o 
   4  14   0       16.63       37.59      4.04 o 
   1  15   0      229.79      235.31      8.70 o 
   2  15   0       72.05       80.11      4.29 o 
   3  15   0       16.44       31.60      4.31 o 
   0  16   0      320.57      284.89     14.06 o 
   1  16   0      425.71      401.01     12.54 o 
   2  16   0       47.35       43.90      3.31 o 
   1  17   0       55.65       64.13      3.55 o 
   1   0   1      222.17      238.34      6.10 o 
   2   0   1     1656.47     1806.53     39.54 o 
   3   0   1     1855.12     2009.96     30.61 o 
   4   0   1        0.62        5.63      1.30 o 
   5   0   1        6.43       10.90      1.46 o 
   6   0   1        5.06       13.73      1.67 o 
   7   0   1       44.03       50.84      4.19 o 
   0   1   1       19.08       15.50      0.63 o 
   1   1   1    14058.30    15159.86    230.67 o 
   2   1   1     1002.93     1173.16     12.83 o 
   3   1   1      734.63      795.04      9.53 o 
   4   1   1       68.44       74.29      2.13 o 
   5   1   1       49.40       50.40      2.10 o 
   6   1   1      137.07      139.37      3.77 o 
   7   1   1        3.06        7.12      1.98 o 
   0   2   1      467.34      473.17      8.09 o 
   1   2   1     2082.30     2210.38     40.17 o 
   2   2   1     2130.44     2444.50     33.26 o 
   3   2   1     3237.35     3622.04     43.88 o 
   4   2   1       93.64       93.27      2.38 o 
   5   2   1      466.21      479.26      8.10 o 
   6   2   1      151.77      144.10      3.69 o 
   7   2   1       54.95       59.63      6.60 o 
   0   3   1    21002.35    21369.49    305.42 o 
   1   3   1     2459.06     2619.86     47.20 o 
   2   3   1     1033.69     1075.04     14.42 o 
   3   3   1      424.52      452.20      6.20 o 
   4   3   1      177.45      175.21      3.45 o 
   5   3   1      455.85      444.05      7.87 o 
   6   3   1       20.99       27.78      2.26 o 
   7   3   1        2.68        8.75     10.04 o 
   0   4   1     7181.62     7625.21    108.64 o 
   1   4   1        0.66        2.02      0.73 o 
   2   4   1      246.25      273.62      4.81 o 
   3   4   1      134.61      129.07      2.56 o 
   4   4   1        1.70        2.79      0.80 o 
   5   4   1       11.91       22.00      1.77 o 
   6   4   1      402.65      403.81      9.46 o 
   7   4   1       53.16       57.61      4.40 o 
   0   5   1       44.78       53.92      2.38 o 
   1   5   1      905.61      940.86     11.89 o 
   2   5   1     1419.95     1584.43     23.02 o 
   3   5   1      432.25      439.65      7.80 o 
   4   5   1      774.85      736.30     14.25 o 
   5   5   1      114.28      118.50      4.48 o 
   6   5   1       92.47       99.91      4.36 o 
   7   5   1      149.35      173.37      8.60 o 
   0   6   1     1441.28     1456.19     22.23 o 
   1   6   1     2488.58     2748.76     31.82 o 
   2   6   1      262.18      239.13      4.28 o 
   3   6   1      123.87      115.30      2.97 o 
   4   6   1       22.27       27.64      1.56 o 
   5   6   1      447.66      421.61      8.93 o 
   6   6   1      118.42      130.22      5.55 o 
   7   6   1        1.54       16.40     13.07 o 
   0   7   1       78.45       99.02      3.54 o 
   1   7   1       54.96       53.44      1.81 o 
   2   7   1      304.01      315.47      6.10 o 
   3   7   1       61.68       64.42      2.28 o 
   4   7   1      397.36      410.25      7.15 o 
   5   7   1       59.78       58.66      3.08 o 
   6   7   1      338.79      329.13      9.35 o 
   0   8   1     1110.87     1180.44     18.83 o 
   1   8   1     1394.47     1446.06     18.01 o 
   2   8   1      521.00      506.83      8.93 o 
   3   8   1      814.93      763.06     15.01 o 
   4   8   1       18.41       23.48      1.96 o 
   5   8   1      417.95      390.44      9.36 o 
   6   8   1      239.18      235.79      7.66 o 
   0   9   1      105.33      112.37      4.35 o 
   1   9   1       28.26       38.52      1.74 o 
   2   9   1      355.77      346.80      7.52 o 
   3   9   1      820.36      872.02     19.09 o 
   4   9   1       88.18       86.99      3.06 o 
   5   9   1      263.08      236.02      7.62 o 
   6   9   1       18.67       28.29      3.44 o 
   0  10   1     1841.16     1911.56     29.67 o 
   1  10   1        4.85       16.47      2.09 o 
   2  10   1      450.81      444.24      7.41 o 
   3  10   1      481.74      452.54      7.76 o 
   4  10   1      139.23      149.87      5.17 o 
   5  10   1       27.86       32.44      2.47 o 
   6  10   1      178.21      170.74      6.39 o 
   0  11   1      108.20      111.92      5.18 o 
   1  11   1      481.57      444.15      7.37 o 
   2  11   1      151.03      139.16      3.64 o 
   3  11   1      619.13      581.16      9.46 o 
   4  11   1       71.70       76.04      3.47 o 
   5  11   1      163.20      150.34      5.96 o 
   0  12   1      757.03      731.64     17.60 o 
   1  12   1     1042.55      971.98     13.64 o 
   2  12   1      511.42      471.68      8.07 o 
   3  12   1      226.84      209.42      5.24 o 
   4  12   1       46.96       57.62      3.39 o 
   5  12   1       15.22       23.05      2.08 o 
   0  13   1       14.92       23.79      4.61 o 
   1  13   1       89.23       93.66      3.47 o 
   2  13   1      801.90      760.86     11.89 o 
   3  13   1       99.54       92.34      3.25 o 
   4  13   1       96.72       94.42      4.52 o 
   0  14   1        0.44       13.45      2.11 o 
   1  14   1      297.28      262.69      6.46 o 
   2  14   1      189.36      187.76      5.21 o 
   3  14   1      158.54      151.93      5.14 o 
   4  14   1      229.20      231.32      7.74 o 
   0  15   1       19.28       20.59      2.10 o 
   1  15   1       14.72       32.74      2.02 o 
   2  15   1       54.38       59.77      2.43 o 
   3  15   1       88.70       82.69      5.32 o 
   0  16   1       17.32       46.41      4.19 o 
   1  16   1       31.20       46.15      3.80 o 
   2  16   1       20.72       41.73      2.80 o 
   0  17   1        3.88       19.85      2.88 o 
   1  17   1       60.90       70.84      2.66 o 
   0   0   2     8352.44     7111.97    624.48 o 
   1   0   2     1939.63     2273.18     51.32 o 
   2   0   2      465.24      490.88     12.93 o 
   3   0   2     2778.03     3024.74     44.93 o 
   4   0   2       12.71        8.77      1.44 o 
   5   0   2      227.63      199.15      9.24 o 
   6   0   2      180.64      172.30      6.97 o 
   7   0   2       12.46       14.57      3.61 o 
   0   1   2       81.93       60.03      2.01 o 
   1   1   2    10569.80    11145.80    156.12 o 
   2   1   2      468.64      482.79      6.36 o 
   3   1   2     1042.46     1081.55     12.38 o 
   4   1   2      190.98      201.25      3.76 o 
   5   1   2      491.85      471.05      7.13 o 
   6   1   2      108.64      113.54      3.35 o 
   7   1   2       10.41       15.19      1.86 o 
   0   2   2     1927.60     1893.94     27.39 o 
   1   2   2     7635.49     8109.67    109.18 o 
   2   2   2      232.85      241.93      5.03 o 
   3   2   2      177.84      192.49      3.32 o 
   4   2   2       45.69       50.95      1.77 o 
   5   2   2      572.73      539.90      7.86 o 
   6   2   2      152.14      142.30      3.92 o 
   7   2   2      109.07      120.29      6.73 o 
   0   3   2      127.29      107.96      2.37 o 
   1   3   2     6173.00     6560.46     92.01 o 
   2   3   2     3212.84     3513.13     60.65 o 
   3   3   2       69.65       75.37      1.90 o 
   4   3   2      542.70      503.58      7.08 o 
   5   3   2      433.95      408.20      7.28 o 
   6   3   2      147.86      157.94      5.13 o 
   7   3   2      159.47      158.56      5.93 o 
   0   4   2      307.33      289.52      5.31 o 
   1   4   2      598.25      582.08      7.08 o 
   2   4   2     1579.16     1745.01     22.44 o 
   3   4   2      228.92      259.34      4.05 o 
   4   4   2       53.15       61.03      2.09 o 
   5   4   2       91.11       76.76      2.84 o 
   6   4   2      462.57      443.53     10.15 o 
   7   4   2      131.56      147.27      5.81 o 
   0   5   2     2883.76     3040.34     44.19 o 
   1   5   2       94.26       82.29      2.00 o 
   2   5   2      506.89      559.72      7.83 o 
   3   5   2      129.22      112.79      2.56 o 
   4   5   2      121.06      130.01      3.34 o 
   5   5   2       45.13       49.99      2.23 o 
   6   5   2       57.34       71.25      3.13 o 
   7   5   2      261.37      282.57      9.36 o 
   0   6   2      120.88      108.19      4.46 o 
   1   6   2      299.25      315.59      4.99 o 
   2   6   2       90.21       89.90      2.36 o 
   3   6   2      304.93      319.30      5.59 o 
   4   6   2       12.17       20.93      2.41 o 
   5   6   2      182.23      204.13      5.47 o 
   6   6   2      273.75      260.93      7.98 o 
   7   6   2      305.88      326.80     10.53 o 
   0   7   2     1344.29     1433.88     22.19 o 
   1   7   2      137.35      149.41      2.81 o 
   2   7   2      241.78      266.18      4.77 o 
   3   7   2      114.39      112.28      3.54 o 
   4   7   2      249.70      252.79      5.68 o 
   5   7   2       42.29       57.94      3.04 o 
   6   7   2       82.56       82.50      4.65 o 
   0   8   2      512.66      478.04      8.87 o 
   1   8   2      340.88      372.00      5.51 o 
   2   8   2      519.80      572.75      8.51 o 
   3   8   2      311.32      318.69      6.41 o 
   4   8   2      299.75      293.18      6.30 o 
   5   8   2      188.19      199.07      6.20 o 
   6   8   2      209.87      225.28      7.52 o 
   0   9   2      766.95      716.48     12.56 o 
   1   9   2       77.21       91.75      2.61 o 
   2   9   2      207.29      184.80      4.86 o 
   3   9   2       36.13       55.09      2.91 o 
   4   9   2       83.76       90.46      3.47 o 
   5   9   2       71.07       77.90      3.49 o 
   6   9   2       88.52       89.00      4.20 o 
   0  10   2      251.12      243.89     12.79 o 
   1  10   2      351.74      329.15      7.74 o 
   2  10   2      356.00      321.36      5.94 o 
   3  10   2      319.73      296.97      6.31 o 
   4  10   2      187.26      188.98      5.30 o 
   5  10   2       43.19       45.76      3.57 o 
   6  10   2       16.20       31.82      4.35 o 
   0  11   2       54.84       56.55      3.80 o 
   1  11   2      193.45      190.59      4.26 o 
   2  11   2      410.73      360.40      6.57 o 
   3  11   2      161.80      155.90      4.48 o 
   4  11   2      157.86      145.17      5.12 o 
   5  11   2       86.46       97.65      4.69 o 
   0  12   2      342.70      331.03     10.04 o 
   1  12   2       53.97       61.79      4.74 o 
   2  12   2      670.06      609.02      9.73 o 
   3  12   2       45.50       47.92      2.58 o 
   4  12   2      131.22      133.52      4.91 o 
   5  12   2       96.38      100.67      4.73 o 
   0  13   2      417.81      389.52     11.49 o 
   1  13   2       70.56       73.71      5.04 o 
   2  13   2      242.50      237.59      7.08 o 
   3  13   2       21.22       23.22      1.89 o 
   4  13   2       38.24       44.68      2.93 o 
   0  14   2       91.51      103.75      5.23 o 
   1  14   2       11.52       32.93      1.93 o 
   2  14   2       72.33       84.96      3.14 o 
   3  14   2       21.20       28.67      1.98 o 
   4  14   2       33.89       50.02      5.28 o 
   0  15   2       66.93       58.25      3.78 o 
   1  15   2       65.65       70.32      2.94 o 
   2  15   2       73.92       86.78      3.99 o 
   3  15   2      120.72      130.02      5.84 o 
   0  16   2      240.29      244.01      8.97 o 
   1  16   2       43.29       58.81      2.49 o 
   2  16   2       95.64       97.98      4.21 o 
   0  17   2       64.63       83.88      5.00 o 
   1  17   2        9.69       19.88      2.28 o 
   1   0   3     4651.38     4974.73    152.35 o 
   2   0   3      490.24      498.18     11.07 o 
   3   0   3       12.64       12.21      1.51 o 
   4   0   3       41.01       44.00      2.35 o 
   5   0   3       42.09       44.95      3.68 o 
   6   0   3      433.52      432.93     11.20 o 
   7   0   3        3.09        5.88      5.58 o 
   0   1   3     2545.23     2548.10     70.84 o 
   1   1   3     4217.17     4360.73     50.17 o 
   2   1   3       37.40       46.10      1.21 o 
   3   1   3      771.24      839.25      9.96 o 
   4   1   3      502.71      539.72      7.14 o 
   5   1   3        4.07        6.82      1.18 o 
   6   1   3      189.75      181.02      4.73 o 
   7   1   3       38.63       60.23      4.88 o 
   0   2   3      735.10      732.50     13.43 o 
   1   2   3      148.32      145.04      2.09 o 
   2   2   3     1073.81     1179.48     13.71 o 
   3   2   3      117.83      110.93      2.35 o 
   4   2   3      225.55      234.83      4.15 o 
   5   2   3      257.35      270.23      5.25 o 
   6   2   3      426.50      374.50      8.10 o 
   7   2   3       80.65       91.74      4.69 o 
   0   3   3     1387.61     1382.04     20.44 o 
   1   3   3      601.27      623.77      6.99 o 
   2   3   3      186.48      182.69      2.84 o 
   3   3   3       67.71       84.47      1.99 o 
   4   3   3      235.81      226.76      4.04 o 
   5   3   3      366.19      356.74      6.27 o 
   6   3   3       96.79      100.91      3.83 o 
   7   3   3       28.64       42.01      2.79 o 
   0   4   3        0.06        0.59      0.60 o 
   1   4   3      278.88      287.69      3.82 o 
   2   4   3     1291.61     1434.33     18.98 o 
   3   4   3     1837.55     1972.08     22.96 o 
   4   4   3      138.99      121.72      2.94 o 
   5   4   3      140.39      126.93      3.60 o 
   6   4   3       38.23       45.39      4.17 o 
   7   4   3       45.55       55.87      3.14 o 
   0   5   3     3328.65     3371.80     48.88 o 
   1   5   3       72.93       73.21      1.67 o 
   2   5   3     1032.79     1134.56     15.83 o 
   3   5   3     1231.71     1280.06     15.44 o 
   4   5   3      469.88      426.38      9.36 o 
   5   5   3      168.36      166.40      4.79 o 
   6   5   3       40.83       50.60      3.45 o 
   7   5   3       11.01       22.60      2.24 o 
   0   6   3     1215.59     1293.08     19.91 o 
   1   6   3      698.17      728.46      9.02 o 
   2   6   3       29.90       30.87      1.42 o 
   3   6   3      323.49      385.24      6.39 o 
   4   6   3      530.97      490.21     12.81 o 
   5   6   3      748.82      691.39     11.73 o 
   6   6   3       17.91       34.45      3.01 o 
   7   6   3       27.27       36.63      4.09 o 
   0   7   3        1.09       23.94      3.51 o 
   1   7   3      369.16      345.36      5.08 o 
   2   7   3     1545.50     1632.00     20.48 o 
   3   7   3     1286.22     1321.40     18.98 o 
   4   7   3      170.35      164.83      4.36 o 
   5   7   3      176.26      152.06      4.43 o 
   6   7   3       38.84       46.39      2.77 o 
   0   8   3       12.61       22.71      2.11 o 
   1   8   3      432.86      455.97      6.45 o 
   2   8   3      176.93      178.12      3.84 o 
   3   8   3      327.73      342.84      6.13 o 
   4   8   3       48.77       64.46      2.93 o 
   5   8   3       50.98       56.94      3.06 o 
   6   8   3      194.47      200.96      6.95 o 
   0   9   3        0.84       25.29      3.16 o 
   1   9   3      400.10      376.50      6.24 o 
   2   9   3      480.32      442.63     11.43 o 
   3   9   3      712.46      695.47     11.69 o 
   4   9   3      140.02      139.27      6.15 o 
   5   9   3      121.36      128.49      4.88 o 
   6   9   3       50.84       58.69      3.54 o 
   0  10   3      152.79      161.42      4.44 o 
   1  10   3       38.43       32.95      1.73 o 
   2  10   3      583.84      588.07      9.64 o 
   3  10   3      120.84      124.53      3.77 o 
   4  10   3      329.78      316.83      7.40 o 
   5  10   3      139.00      131.55      5.52 o 
   6  10   3       88.46      107.20      4.68 o 
   0  11   3      297.34      293.28      9.03 o 
   1  11   3      200.14      202.34      4.43 o 
   2  11   3      675.50      581.61      9.21 o 
   3  11   3      229.91      223.05      5.36 o 
   4  11   3       22.10       35.50      2.14 o 
   5  11   3       10.90       22.78      2.21 o 
   0  12   3       67.99       85.06      5.08 o 
   1  12   3      233.01      230.24      4.88 o 
   2  12   3      182.43      187.16      4.44 o 
   3  12   3       94.61       82.04      3.33 o 
   4  12   3       10.82       20.54      2.13 o 
   5  12   3      181.10      176.08      6.64 o 
   0  13   3      122.14      126.00      6.81 o 
   1  13   3      594.64      568.23     10.59 o 
   2  13   3       33.36       41.62      2.62 o 
   3  13   3       13.36       23.19      1.76 o 
   4  13   3        4.09       12.76      1.72 o 
   0  14   3        9.19       21.05      2.28 o 
   1  14   3      319.35      305.09      7.10 o 
   2  14   3      123.28      117.91      4.22 o 
   3  14   3       35.42       48.27      2.26 o 
   4  14   3       51.69       55.79      3.19 o 
   0  15   3       14.07       19.66      2.13 o 
   1  15   3       81.46       92.73      3.43 o 
   2  15   3       14.09       27.26      2.04 o 
   3  15   3       19.86       29.79      3.23 o 
   0  16   3      107.06       97.18      4.92 o 
   1  16   3       13.53       24.73      1.30 o 
   2  16   3        4.31       21.11      2.41 o 
   0  17   3      264.04      249.69      9.19 o 
   1  17   3       53.19       66.09      3.17 o 
   0   0   4        5.22        5.33      0.74 o 
   1   0   4       35.50       46.41      1.39 o 
   2   0   4      287.54      333.47      8.67 o 
   3   0   4     1765.73     1965.05     35.76 o 
   4   0   4      108.11      121.09      3.90 o 
   5   0   4      220.05      182.39      5.30 o 
   6   0   4       43.08       49.74      3.30 o 
   7   0   4       71.50       89.65      6.25 o 
   0   1   4     2136.43     2034.84     47.34 o 
   1   1   4     4341.54     4470.19     58.32 o 
   2   1   4     1991.09     2112.61     29.89 o 
   3   1   4     2060.00     2300.84     26.98 o 
   4   1   4       28.47       28.51      1.59 o 
   5   1   4      109.52      105.46      2.95 o 
   6   1   4      228.85      219.61      5.34 o 
   7   1   4      141.65      144.60      6.38 o 
   0   2   4    16444.19    16240.21    327.99 o 
   1   2   4      491.38      511.39      6.46 o 
   2   2   4      533.64      590.35      7.01 o 
   3   2   4      618.56      623.65      7.83 o 
   4   2   4      102.30       84.98      2.26 o 
   5   2   4      261.50      258.07      5.08 o 
   6   2   4      140.67      139.43      3.95 o 
   7   2   4      137.98      143.88      6.99 o 
   0   3   4    18844.74    18646.07    265.68 o 
   1   3   4     2379.23     2516.57     32.19 o 
   2   3   4     4799.94     5222.23     53.17 o 
   3   3   4        3.17        7.48      0.83 o 
   4   3   4      214.19      229.26      4.07 o 
   5   3   4      769.64      714.73     10.35 o 
   6   3   4      106.12      105.24      3.96 o 
   7   3   4       62.58       70.27      3.28 o 
   0   4   4       46.12       44.80      1.64 o 
   1   4   4      608.63      613.52      7.14 o 
   2   4   4      331.40      353.09      4.68 o 
   3   4   4      274.79      304.88      4.56 o 
   4   4   4      173.77      166.85      3.80 o 
   5   4   4      414.30      403.50      8.34 o 
   6   4   4       10.81       21.62      3.56 o 
   7   4   4        8.27       23.79      3.62 o 
   0   5   4      898.15      911.33     14.34 o 
   1   5   4      960.35     1043.35     13.17 o 
   2   5   4      731.00      791.44      9.37 o 
   3   5   4      222.64      259.10      3.99 o 
   4   5   4       85.77       79.44      3.24 o 
   5   5   4      164.01      159.91      4.72 o 
   6   5   4       14.98       25.94      2.59 o 
   7   5   4      142.56      132.97      6.25 o 
   0   6   4        0.01        1.85      0.83 o 
   1   6   4      263.01      278.18      3.90 o 
   2   6   4      232.39      228.95      3.64 o 
   3   6   4      628.43      650.13      8.76 o 
   4   6   4       91.32       96.30      3.03 o 
   5   6   4      118.80      130.01      4.23 o 
   6   6   4       74.84       83.44      3.60 o 
   0   7   4     1219.56     1147.20     18.19 o 
   1   7   4       13.45       18.72      0.98 o 
   2   7   4      267.23      275.18      4.89 o 
   3   7   4       85.09       81.78      3.49 o 
   4   7   4      202.30      188.09      5.14 o 
   5   7   4      175.97      166.24      4.97 o 
   6   7   4       10.16       25.82      1.98 o 
   0   8   4     4527.02     4855.67     70.59 o 
   1   8   4        4.58        8.48      1.56 o 
   2   8   4      191.93      180.43      3.87 o 
   3   8   4      271.29      281.38      5.35 o 
   4   8   4       75.44       69.85      3.07 o 
   5   8   4       65.76       74.63      3.58 o 
   6   8   4       25.18       37.14      4.53 o 
   0   9   4     1086.50     1059.43     17.48 o 
   1   9   4      275.29      287.67      5.19 o 
   2   9   4       75.87       82.11      2.59 o 
   3   9   4      594.10      571.96      9.76 o 
   4   9   4     1051.39     1001.85     16.49 o 
   5   9   4      140.91      138.25      5.11 o 
   6   9   4       16.82       41.00      5.24 o 
   0  10   4       10.26       13.31      1.25 o 
   1  10   4      161.33      158.43      3.70 o 
   2  10   4       21.29       30.48      2.82 o 
   3  10   4       26.91       36.71      2.37 o 
   4  10   4        3.61       17.98      2.62 o 
   5  10   4      199.42      200.74      6.41 o 
   6  10   4       37.21       53.36      2.89 o 
   0  11   4     1267.21     1200.67     25.72 o 
   1  11   4      463.34      434.88      7.29 o 
   2  11   4       42.22       56.12      2.97 o 
   3  11   4      177.43      186.89      5.31 o 
   4  11   4       15.03       22.89      1.66 o 
   5  11   4       42.92       48.01      3.05 o 
   0  12   4       17.48       32.36      5.19 o 
   1  12   4      472.76      434.45      7.43 o 
   2  12   4      121.42      119.97      3.41 o 
   3  12   4        2.85        9.41      1.27 o 
   4  12   4      169.32      153.48      5.44 o 
   5  12   4       36.67       44.06      3.85 o 
   0  13   4       24.60       30.91      3.82 o 
   1  13   4       44.82       65.04      4.74 o 
   2  13   4       29.82       32.82      1.68 o 
   3  13   4      121.24      119.96      4.14 o 
   4  13   4      127.96      124.75      4.74 o 
   0  14   4      105.62      107.78      5.37 o 
   1  14   4      325.00      287.22      6.82 o 
   2  14   4       38.44       45.15      2.78 o 
   3  14   4      195.33      192.32      5.52 o 
   4  14   4        8.06       20.10      1.83 o 
   0  15   4        0.00       14.59      2.41 o 
   1  15   4       72.62       79.09      3.10 o 
   2  15   4       83.71       75.58      3.67 o 
   3  15   4       28.22       29.79      2.45 o 
   0  16   4       11.35       21.33      2.94 o 
   1  16   4        1.95       11.93      1.33 o 
   2  16   4       35.93       41.82      2.39 o 
   0  17   4      137.85      137.66      6.46 o 
   1  17   4      124.02      126.65      4.90 o 
   1   0   5      231.36      201.66      3.84 o 
   2   0   5      301.55      269.45      5.27 o 
   3   0   5      197.30      189.31      6.48 o 
   4   0   5       12.99       20.39      2.11 o 
   5   0   5      219.53      204.71      6.85 o 
   6   0   5      197.75      180.46      7.13 o 
   7   0   5       58.41       67.41      3.70 o 
   0   1   5     5053.11     5026.42     78.62 o 
   1   1   5     2945.99     3039.52     33.79 o 
   2   1   5     1171.88     1244.90     17.83 o 
   3   1   5      893.02      929.41     12.99 o 
   4   1   5      151.72      163.51      3.27 o 
   5   1   5       75.02       72.26      2.38 o 
   6   1   5       19.11       27.65      1.63 o 
   7   1   5       50.52       58.98      3.29 o 
   0   2   5        0.46        0.19      0.60 o 
   1   2   5     4900.64     5037.36     59.00 o 
   2   2   5     1294.16     1405.35     16.01 o 
   3   2   5      353.68      353.63      5.03 o 
   4   2   5      450.65      436.25      6.35 o 
   5   2   5      193.48      189.95      4.17 o 
   6   2   5        1.37        4.55      0.84 o 
   7   2   5       63.00       83.98      7.01 o 
   0   3   5      167.46      170.22      3.48 o 
   1   3   5     1066.10     1113.32     12.10 o 
   2   3   5      283.98      307.36      4.48 o 
   3   3   5      411.35      361.20      5.13 o 
   4   3   5       61.18       69.73      2.21 o 
   5   3   5      284.13      273.40      5.53 o 
   6   3   5        4.03       14.07      2.63 o 
   7   3   5       23.91       35.58      3.78 o 
   0   4   5     1514.97     1433.70     21.57 o 
   1   4   5      675.38      700.85      9.42 o 
   2   4   5     2000.02     2220.32     25.03 o 
   3   4   5      703.71      741.08      9.10 o 
   4   4   5       86.29       95.26      2.58 o 
   5   4   5      294.17      291.12      6.76 o 
   6   4   5      387.53      386.02      9.18 o 
   7   4   5      115.55      127.52      5.20 o 
   0   5   5     1198.12     1239.19     19.03 o 
   1   5   5     2300.11     2381.80     25.87 o 
   2   5   5     2817.44     3046.50     33.10 o 
   3   5   5     1459.05     1465.03     16.46 o 
   4   5   5       79.68       85.06      2.92 o 
   5   5   5       51.22       58.78      2.73 o 
   6   5   5       68.35       69.95      3.08 o 
   7   5   5        6.75       17.31      2.69 o 
   0   6   5       58.43       64.99      2.22 o 
   1   6   5     2448.49     2610.56     27.35 o 
   2   6   5     1475.10     1520.48     17.62 o 
   3   6   5      111.50      111.88      2.57 o 
   4   6   5      442.95      411.43      9.81 o 
   5   6   5      118.65      103.61      3.77 o 
   6   6   5       56.51       60.21      2.80 o 
   0   7   5        0.66        4.03      1.38 o 
   1   7   5     1281.37     1350.59     15.81 o 
   2   7   5     2028.61     2073.41     26.69 o 
   3   7   5       19.44       25.42      2.31 o 
   4   7   5        6.30       13.38      1.76 o 
   5   7   5       14.40       27.01      2.07 o 
   6   7   5      139.91      129.50      4.73 o 
   0   8   5        0.08        0.76      2.09 o 
   1   8   5       52.36       58.41      1.56 o 
   2   8   5      310.75      288.08      5.21 o 
   3   8   5       50.32       49.79      2.28 o 
   4   8   5       76.61       73.07      3.17 o 
   5   8   5       27.73       26.54      1.73 o 
   6   8   5       36.65       43.11      2.17 o 
   0   9   5      138.22      148.30      5.00 o 
   1   9   5       51.86       48.56      1.91 o 
   2   9   5      215.93      193.80      4.16 o 
   3   9   5       60.24       59.24      2.86 o 
   4   9   5        5.00       11.97      2.33 o 
   5   9   5       73.32       78.50      3.67 o 
   6   9   5      255.40      256.17      8.12 o 
   0  10   5        0.70        3.60      0.99 o 
   1  10   5      606.99      558.34      8.54 o 
   2  10   5      272.88      257.74      5.14 o 
   3  10   5      612.49      554.37     10.43 o 
   4  10   5      146.46      153.16      4.84 o 
   5  10   5       39.88       45.95      2.63 o 
   6  10   5       98.03       97.35      4.34 o 
   0  11   5      118.75      142.23      7.48 o 
   1  11   5       75.50       87.95      2.75 o 
   2  11   5      403.88      378.60      6.79 o 
   3  11   5      674.02      654.19     11.94 o 
   4  11   5       71.49       82.01      3.39 o 
   5  11   5       52.84       58.78      2.86 o 
   0  12   5      634.99      583.24     14.91 o 
   1  12   5      228.13      212.84      4.63 o 
   2  12   5      286.27      246.84      5.65 o 
   3  12   5       14.24       19.49      1.65 o 
   4  12   5       24.82       28.85      1.77 o 
   5  12   5       11.36       20.65      2.61 o 
   0  13   5        6.62       15.39      2.26 o 
   1  13   5       72.48       78.46      3.12 o 
   2  13   5       66.95       63.58      2.78 o 
   3  13   5      375.99      368.36      8.29 o 
   4  13   5       95.33      101.05      4.18 o 
   0  14   5       48.01       49.07      3.49 o 
   1  14   5       47.12       62.76      2.70 o 
   2  14   5       67.75       66.41      3.50 o 
   3  14   5       44.41       62.98      2.71 o 
   4  14   5       50.80       57.09      2.67 o 
   0  15   5      135.22      125.45      5.90 o 
   1  15   5       49.84       54.00      2.32 o 
   2  15   5      155.95      162.83      5.90 o 
   3  15   5        5.59       20.12      1.51 o 
   0  16   5       23.13       28.64      2.23 o 
   1  16   5        0.07        7.58      1.28 o 
   2  16   5        2.43       12.16      2.85 o 
   0  17   5      113.66      128.76      5.74 o 
   1  17   5       48.74       58.18      2.85 o 
   0   0   6     6784.62     6608.39    133.14 o 
   1   0   6     6545.04     6677.27    104.04 o 
   2   0   6        2.48        5.96      1.20 o 
   3   0   6       21.82       22.96      1.74 o 
   4   0   6      376.16      400.24      9.52 o 
   5   0   6       19.31       26.75      2.78 o 
   6   0   6      154.28      162.33      6.70 o 
   7   0   6       35.41       48.68      3.83 o 
   0   1   6     7656.01     7477.13    117.99 o 
   1   1   6      190.41      195.77      3.03 o 
   2   1   6      382.57      358.42      5.63 o 
   3   1   6      509.00      540.32      7.41 o 
   4   1   6       26.15       27.75      1.48 o 
   5   1   6      367.87      357.66      6.93 o 
   6   1   6      116.18      120.76      3.95 o 
   7   1   6       76.65       89.81      3.96 o 
   0   2   6        9.56       10.89      0.90 o 
   1   2   6      900.87      920.66     13.44 o 
   2   2   6      857.98      837.73     10.15 o 
   3   2   6      155.08      162.09      2.91 o 
   4   2   6      153.95      150.08      3.39 o 
   5   2   6      295.78      305.20      5.96 o 
   6   2   6       37.39       40.32      1.83 o 
   7   2   6      138.20      148.34      5.75 o 
   0   3   6        0.81        1.31      0.65 o 
   1   3   6     1397.97     1466.82     22.06 o 
   2   3   6      217.37      216.78      3.48 o 
   3   3   6        9.92       10.90      0.97 o 
   4   3   6       66.67       61.40      2.56 o 
   5   3   6      619.88      609.99      9.65 o 
   6   3   6      277.64      264.22      7.11 o 
   7   3   6        6.47       19.07      1.56 o 
   0   4   6      313.59      327.03      5.96 o 
   1   4   6     1425.64     1476.94     16.93 o 
   2   4   6     1584.10     1685.36     19.14 o 
   3   4   6      334.27      345.73      4.99 o 
   4   4   6      301.08      305.72      5.48 o 
   5   4   6       62.57       70.04      2.98 o 
   6   4   6      164.68      169.79      5.47 o 
   7   4   6       10.80       27.11      1.83 o 
   0   5   6     1411.08     1486.68     23.56 o 
   1   5   6     1224.02     1313.69     15.62 o 
   2   5   6     1368.99     1432.54     15.70 o 
   3   5   6      546.81      524.63      6.92 o 
   4   5   6      326.82      329.43      6.42 o 
   5   5   6      175.11      175.57      5.02 o 
   6   5   6       13.01       23.03      1.91 o 
   7   5   6       57.03       59.44      2.97 o 
   0   6   6      377.60      377.87      7.10 o 
   1   6   6     1392.27     1501.40     16.33 o 
   2   6   6       91.30       94.20      1.94 o 
   3   6   6      337.23      326.46      5.69 o 
   4   6   6       75.45       82.91      3.34 o 
   5   6   6      220.03      204.95      5.62 o 
   6   6   6       72.59       84.99      4.01 o 
   0   7   6        7.90       11.61      1.11 o 
   1   7   6     1035.16     1032.40     11.82 o 
   2   7   6      375.45      426.15      6.17 o 
   3   7   6     1713.85     1635.95     27.41 o 
   4   7   6      404.47      391.41      8.19 o 
   5   7   6      128.41      105.38      3.84 o 
   6   7   6       10.73       22.45      2.51 o 
   0   8   6      391.43      387.72      7.64 o 
   1   8   6      391.26      349.96      5.38 o 
   2   8   6      327.33      293.81      5.27 o 
   3   8   6      110.55       94.11      3.52 o 
   4   8   6      125.80      124.69      4.19 o 
   5   8   6       83.89       85.95      3.42 o 
   6   8   6      127.10      139.16      4.91 o 
   0   9   6        0.38        3.63      1.33 o 
   1   9   6       73.11       84.82      2.27 o 
   2   9   6      134.15      126.62      3.23 o 
   3   9   6      392.62      340.22      7.39 o 
   4   9   6       35.29       42.36      2.46 o 
   5   9   6      178.37      189.12      5.52 o 
   6   9   6       16.14       22.66      3.18 o 
   0  10   6       35.69       33.82      1.82 o 
   1  10   6      369.16      357.47      6.21 o 
   2  10   6      734.95      705.48     10.47 o 
   3  10   6      331.57      296.48      6.93 o 
   4  10   6      174.46      180.42      5.34 o 
   5  10   6       25.05       37.05      2.34 o 
   0  11   6      905.61      865.80     19.78 o 
   1  11   6      376.28      358.85      6.41 o 
   2  11   6      249.89      232.10      5.32 o 
   3  11   6       65.00       78.83      3.27 o 
   4  11   6      191.89      183.39      5.44 o 
   5  11   6       23.72       29.92      2.15 o 
   0  12   6       27.59       36.52      3.02 o 
   1  12   6        8.54       18.22      1.61 o 
   2  12   6       51.86       64.45      2.86 o 
   3  12   6       78.69       97.42      3.69 o 
   4  12   6       35.11       39.86      2.17 o 
   5  12   6       84.57       91.99      3.91 o 
   0  13   6       32.92       32.16      2.86 o 
   1  13   6      288.74      269.24      6.39 o 
   2  13   6      224.23      204.99      5.49 o 
   3  13   6       56.19       70.93      3.48 o 
   4  13   6      185.06      192.43      5.59 o 
   0  14   6       11.48       24.66      2.29 o 
   1  14   6      242.66      217.12      5.69 o 
   2  14   6      108.20      117.88      4.89 o 
   3  14   6       24.57       40.16      2.00 o 
   4  14   6       59.61       72.68      3.19 o 
   0  15   6        0.92       12.65      1.79 o 
   1  15   6       24.06       27.84      2.14 o 
   2  15   6      213.13      205.53      6.84 o 
   3  15   6       54.69       54.95      2.92 o 
   0  16   6        0.50        8.97      2.41 o 
   1  16   6        0.42        8.17      1.27 o 
   2  16   6       36.56       38.92      2.27 o 
   0  17   6       85.21       90.64      5.49 o 
   1  17   6      161.95      165.83      5.92 o 
   1   0   7     1202.02     1270.01     25.50 o 
   2   0   7      215.30      223.11      5.13 o 
   3   0   7      847.91      870.83     17.16 o 
   4   0   7      517.41      463.32      9.72 o 
   5   0   7       26.25       38.63      3.28 o 
   6   0   7       86.32       97.13      4.95 o 
   7   0   7        4.36        5.71      1.19 o 
   0   1   7       53.86       43.85      1.49 o 
   1   1   7      971.83      940.06     11.77 o 
   2   1   7      305.06      297.31      4.88 o 
   3   1   7        9.02       16.28      1.17 o 
   4   1   7       22.77       29.89      1.68 o 
   5   1   7      639.06      550.31      9.61 o 
   6   1   7      151.88      139.36      4.35 o 
   7   1   7       80.74       98.35      3.74 o 
   0   2   7      134.57      130.75      2.90 o 
   1   2   7     3598.52     3634.64     43.58 o 
   2   2   7      320.90      326.06      4.99 o 
   3   2   7      133.54      121.51      3.06 o 
   4   2   7      645.68      647.83      9.13 o 
   5   2   7     1498.59     1423.35     20.07 o 
   6   2   7       57.81       59.01      2.36 o 
   7   2   7       53.66       73.07      4.25 o 
   0   3   7     4338.77     4552.81     65.18 o 
   1   3   7     1355.93     1398.97     19.88 o 
   2   3   7       21.65       20.99      1.13 o 
   3   3   7      893.54      955.69     11.96 o 
   4   3   7       39.75       44.61      1.95 o 
   5   3   7      144.19      151.09      3.84 o 
   6   3   7       26.28       38.79      2.49 o 
   7   3   7       43.59       52.33      2.86 o 
   0   4   7      208.74      225.97      4.58 o 
   1   4   7     1196.41     1204.53     15.83 o 
   2   4   7     1305.27     1373.00     16.63 o 
   3   4   7      366.67      359.19      5.57 o 
   4   4   7      172.44      159.91      3.79 o 
   5   4   7      137.15      131.43      4.22 o 
   6   4   7       37.84       39.63      2.19 o 
   7   4   7       69.81       86.40      4.06 o 
   0   5   7     6633.65     7175.54    102.62 o 
   1   5   7     1616.04     1789.25     19.08 o 
   2   5   7     1027.45     1119.03     12.61 o 
   3   5   7      797.00      807.37     11.19 o 
   4   5   7      347.05      347.22      6.70 o 
   5   5   7       44.97       43.56      2.32 o 
   6   5   7        2.00       12.82      1.59 o 
   7   5   7       16.95       32.01      2.70 o 
   0   6   7       48.53       51.31      2.04 o 
   1   6   7      479.04      514.08      6.46 o 
   2   6   7      266.48      242.75      3.72 o 
   3   6   7     1333.97     1375.97     18.91 o 
   4   6   7      537.69      492.49      9.43 o 
   5   6   7      129.03      127.73      4.25 o 
   6   6   7       83.87       96.53      3.82 o 
   0   7   7        0.13        3.45      0.79 o 
   1   7   7      546.47      519.19      6.67 o 
   2   7   7      843.30      915.39     10.81 o 
   3   7   7      951.56      869.31     14.00 o 
   4   7   7      469.95      412.66      8.54 o 
   5   7   7       45.28       54.91      2.67 o 
   6   7   7       72.93       83.39      3.94 o 
   0   8   7       15.83       20.10      1.45 o 
   1   8   7      228.67      209.92      3.52 o 
   2   8   7       16.93       20.56      1.50 o 
   3   8   7      149.30      135.34      4.25 o 
   4   8   7     1114.94      975.51     16.08 o 
   5   8   7      278.78      250.52      6.55 o 
   6   8   7       13.24       29.41      1.97 o 
   0   9   7      108.54      124.92      3.76 o 
   1   9   7      610.16      616.26      8.50 o 
   2   9   7      271.60      268.43      6.31 o 
   3   9   7      351.04      317.49      7.10 o 
   4   9   7       42.84       45.25      2.54 o 
   5   9   7       39.31       50.23      2.48 o 
   6   9   7       22.55       33.00      2.18 o 
   0  10   7      279.19      254.59      6.20 o 
   1  10   7       80.06       82.17      2.57 o 
   2  10   7      549.17      496.54      8.68 o 
   3  10   7       83.51       84.05      3.43 o 
   4  10   7      226.64      207.22      5.82 o 
   5  10   7       29.91       43.13      2.13 o 
   0  11   7      144.43      151.63      6.85 o 
   1  11   7      594.08      565.79      8.89 o 
   2  11   7       49.17       51.07      2.60 o 
   3  11   7      198.59      172.32      5.07 o 
   4  11   7       21.51       24.53      1.77 o 
   5  11   7       10.90       17.34      1.80 o 
   0  12   7      496.45      482.97     13.12 o 
   1  12   7       96.20       96.00      2.86 o 
   2  12   7      282.64      268.82      6.46 o 
   3  12   7      334.41      326.12      7.60 o 
   4  12   7       56.13       60.35      2.77 o 
   5  12   7       66.91       85.51      3.61 o 
   0  13   7        0.19        2.18      1.34 o 
   1  13   7        4.77       10.91      1.65 o 
   2  13   7      143.79      145.96      4.51 o 
   3  13   7       46.92       55.34      2.63 o 
   4  13   7      117.49      144.94      4.70 o 
   0  14   7      210.20      215.30      8.06 o 
   1  14   7       61.02       59.79      3.30 o 
   2  14   7      111.82      109.48      4.68 o 
   3  14   7      199.05      198.47      5.69 o 
   4  14   7      176.01      179.44      5.89 o 
   0  15   7        9.06       14.93      1.84 o 
   1  15   7      112.30      105.91      4.54 o 
   2  15   7      169.06      158.97      5.87 o 
   3  15   7       65.02       84.59      3.88 o 
   0  16   7        1.74       10.99      3.75 o 
   1  16   7       58.42       69.07      3.42 o 
   2  16   7       74.91       71.26      3.45 o 
   0  17   7        7.49       32.62      7.65 o 
   0   0   8      666.52      695.91     15.52 o 
   1   0   8      211.48      205.04      4.36 o 
   2   0   8      195.45      200.06      7.55 o 
   3   0   8      681.73      746.58     19.49 o 
   4   0   8     2368.64     2384.11     41.13 o 
   5   0   8     1164.28     1061.94     23.64 o 
   6   0   8      188.02      184.52      7.37 o 
   7   0   8       51.02       66.16      4.07 o 
   0   1   8       20.24       15.18      0.94 o 
   1   1   8     1876.70     1939.28     20.99 o 
   2   1   8       37.99       31.95      1.13 o 
   3   1   8      851.59      882.32     11.54 o 
   4   1   8      962.67      930.55     13.40 o 
   5   1   8      301.06      282.81      6.57 o 
   6   1   8       51.92       57.44      2.53 o 
   7   1   8       66.39       78.86      3.27 o 
   0   2   8        6.47        9.25      0.97 o 
   1   2   8      525.83      528.69      6.95 o 
   2   2   8     1407.11     1471.87     17.61 o 
   3   2   8       16.66       25.69      1.46 o 
   4   2   8     1803.04     1705.46     23.11 o 
   5   2   8      451.40      442.07      8.30 o 
   6   2   8      110.03      108.90      4.07 o 
   7   2   8      398.09      388.94     10.06 o 
   0   3   8      135.48      121.52      2.97 o 
   1   3   8     1023.06      976.30     13.71 o 
   2   3   8     1316.95     1372.11     16.60 o 
   3   3   8       86.53       85.54      2.43 o 
   4   3   8      803.14      744.25     11.43 o 
   5   3   8      142.22      136.42      3.94 o 
   6   3   8      135.19      143.70      5.34 o 
   7   3   8       44.70       55.93      3.19 o 
   0   4   8      405.17      414.78      7.51 o 
   1   4   8     3536.97     3707.87     38.05 o 
   2   4   8      747.08      767.75     10.11 o 
   3   4   8      385.24      363.91      5.63 o 
   4   4   8      313.99      290.05      5.51 o 
   5   4   8       98.31       95.77      3.51 o 
   6   4   8      138.69      133.01      5.16 o 
   7   4   8       71.53       95.13      4.27 o 
   0   5   8     4958.46     5578.86     80.21 o 
   1   5   8      380.29      410.82      5.56 o 
   2   5   8       52.87       66.95      1.96 o 
   3   5   8      451.02      467.48      7.26 o 
   4   5   8      315.60      269.62      5.72 o 
   5   5   8      269.74      242.17      6.14 o 
   6   5   8      152.57      156.91      5.23 o 
   0   6   8       13.09       23.49      1.67 o 
   1   6   8     1204.95     1293.97     14.35 o 
   2   6   8       50.92       45.98      1.72 o 
   3   6   8       83.71       78.92      2.66 o 
   4   6   8      424.11      385.83      8.05 o 
   5   6   8      138.89      126.89      4.23 o 
   6   6   8        1.01       12.08      1.24 o 
   0   7   8     1601.95     1622.91     25.20 o 
   1   7   8     1048.87     1119.99     12.77 o 
   2   7   8      201.89      214.99      3.81 o 
   3   7   8      488.95      441.05      8.52 o 
   4   7   8      200.59      181.02      5.15 o 
   5   7   8       87.71       82.63      3.35 o 
   6   7   8       31.53       48.13      2.76 o 
   0   8   8     1919.97     1903.67     29.37 o 
   1   8   8       85.93       77.34      1.92 o 
   2   8   8      312.27      288.70      5.22 o 
   3   8   8      642.31      593.78     10.71 o 
   4   8   8       69.35       84.22      3.45 o 
   5   8   8       36.74       53.06      2.60 o 
   6   8   8      208.81      219.82      7.55 o 
   0   9   8     1850.67     1817.82     28.42 o 
   1   9   8      311.60      281.24      4.83 o 
   2   9   8       50.60       54.33      2.23 o 
   3   9   8      113.45      114.30      3.98 o 
   4   9   8       21.65       25.82      1.98 o 
   5   9   8       58.73       71.57      3.08 o 
   6   9   8       24.33       36.30      2.45 o 
   0  10   8      406.73      413.27      8.55 o 
   1  10   8       69.66       67.25      2.31 o 
   2  10   8      408.83      365.59      7.63 o 
   3  10   8       25.98       23.62      2.01 o 
   4  10   8        4.86       14.80      1.52 o 
   5  10   8      100.79       98.86      3.71 o 
   0  11   8       56.87       48.18      3.36 o 
   1  11   8      104.34      102.27      2.96 o 
   2  11   8      182.16      170.88      4.86 o 
   3  11   8        2.36        9.29      1.37 o 
   4  11   8        8.68       21.50      1.63 o 
   5  11   8       90.66       94.64      3.99 o 
   0  12   8       15.06       29.45      2.74 o 
   1  12   8      206.17      200.82      4.47 o 
   2  12   8       11.33       16.41      1.51 o 
   3  12   8      139.44      141.78      4.62 o 
   4  12   8      286.60      284.21      7.27 o 
   5  12   8       52.26       60.17      2.81 o 
   0  13   8       87.05       91.52      4.80 o 
   1  13   8       21.01       33.24      2.10 o 
   2  13   8       52.63       59.46      2.63 o 
   3  13   8      147.71      135.31      4.49 o 
   4  13   8      125.69      127.84      4.38 o 
   0  14   8       25.90       28.75      2.47 o 
   1  14   8       63.74       65.60      3.45 o 
   2  14   8       48.90       46.82      2.93 o 
   3  14   8      142.88      149.47      4.72 o 
   4  14   8       14.84       24.55      2.07 o 
   0  15   8       18.17       25.35      1.90 o 
   1  15   8        7.51       15.48      1.65 o 
   2  15   8       62.22       67.78      3.45 o 
   3  15   8       94.77      100.78      4.40 o 
   0  16   8       31.80       57.11      6.81 o 
   1  16   8      151.70      141.75      5.60 o 
   2  16   8       11.06       29.85      2.34 o 
   1   0   9     3140.11     3089.30     44.99 o 
   2   0   9     2976.35     3335.57     66.86 o 
   3   0   9      498.98      487.12     10.47 o 
   4   0   9       59.72       51.95      3.56 o 
   5   0   9        4.38        7.17      1.85 o 
   6   0   9       46.56       59.75      3.68 o 
   7   0   9        7.69       16.59      3.77 o 
   0   1   9      270.07      236.66      4.59 o 
   1   1   9      652.14      679.64      8.11 o 
   2   1   9     2098.71     2230.39     25.85 o 
   3   1   9     1067.48     1021.80     12.64 o 
   4   1   9      753.16      699.29     13.49 o 
   5   1   9      118.58      111.16      3.85 o 
   6   1   9       76.76       71.68      2.92 o 
   7   1   9      106.35      121.44      4.47 o 
   0   2   9     1760.79     1685.05     25.14 o 
   1   2   9      758.80      732.38      9.27 o 
   2   2   9        6.66       12.75      1.00 o 
   3   2   9      516.44      517.94      7.71 o 
   4   2   9      152.00      125.04      3.29 o 
   5   2   9      135.76      134.80      3.94 o 
   6   2   9       46.02       48.46      2.47 o 
   7   2   9       70.94       85.18      3.47 o 
   0   3   9     3425.60     3581.04     51.83 o 
   1   3   9      677.56      723.66     10.14 o 
   2   3   9     2544.80     2702.83     31.10 o 
   3   3   9       43.13       45.62      1.78 o 
   4   3   9      765.34      705.14     11.22 o 
   5   3   9       30.11       34.41      1.78 o 
   6   3   9       58.20       60.90      3.20 o 
   7   3   9       13.70       25.07      1.49 o 
   0   4   9     1511.83     1518.84     23.12 o 
   1   4   9     1485.79     1649.44     22.94 o 
   2   4   9     2326.88     2501.79     29.06 o 
   3   4   9      223.42      211.87      4.21 o 
   4   4   9      341.63      310.18      5.79 o 
   5   4   9      324.71      290.83      7.52 o 
   6   4   9      176.03      161.44      5.85 o 
   7   4   9        0.25       10.87      3.56 o 
   0   5   9     1670.09     1848.34     27.90 o 
   1   5   9      399.26      459.62      5.88 o 
   2   5   9      416.36      415.26      6.34 o 
   3   5   9       84.79       64.62      2.17 o 
   4   5   9      118.14      123.95      3.61 o 
   5   5   9      283.92      268.11      6.54 o 
   6   5   9       34.55       37.72      2.47 o 
   0   6   9      162.61      174.08      4.25 o 
   1   6   9     1095.43     1148.74     12.94 o 
   2   6   9      393.24      387.68      5.33 o 
   3   6   9     1274.51     1164.26     19.29 o 
   4   6   9      823.62      754.98     12.98 o 
   5   6   9       68.75       68.28      2.95 o 
   6   6   9       52.72       56.97      3.09 o 
   0   7   9     1217.42     1281.94     20.48 o 
   1   7   9      126.87      151.64      2.82 o 
   2   7   9      219.12      225.65      3.66 o 
   3   7   9      570.06      487.33      9.20 o 
   4   7   9      163.52      153.93      4.70 o 
   5   7   9       32.78       32.05      1.97 o 
   6   7   9       52.03       56.29      3.32 o 
   0   8   9       71.07       73.49      2.77 o 
   1   8   9      859.94      901.57     10.80 o 
   2   8   9      575.99      494.76      9.02 o 
   3   8   9        4.02        5.49      1.56 o 
   4   8   9       12.04       12.13      1.67 o 
   5   8   9      314.97      290.97      7.27 o 
   6   8   9       20.93       32.70      3.03 o 
   0   9   9       25.20       30.45      2.96 o 
   1   9   9     1114.49     1077.59     13.51 o 
   2   9   9      146.39      140.20      4.22 o 
   3   9   9      447.55      419.11      8.59 o 
   4   9   9      343.46      306.05      7.32 o 
   5   9   9      237.15      239.89      6.50 o 
   6   9   9       21.60       40.91      2.34 o 
   0  10   9      516.61      473.53      9.51 o 
   1  10   9      248.51      228.92      4.67 o 
   2  10   9       13.30       21.27      2.03 o 
   3  10   9      388.24      362.26      7.97 o 
   4  10   9      333.97      289.86      7.18 o 
   5  10   9       14.05       26.86      2.16 o 
   0  11   9      154.44      145.32      5.95 o 
   1  11   9      137.93      139.08      3.51 o 
   2  11   9       90.80       76.05      3.16 o 
   3  11   9      217.82      202.17      5.65 o 
   4  11   9      106.24      104.43      3.91 o 
   5  11   9      179.03      193.90      5.74 o 
   0  12   9      702.79      662.11     16.56 o 
   1  12   9      191.09      176.94      4.40 o 
   2  12   9       95.27       97.34      3.59 o 
   3  12   9      139.40      142.15      4.63 o 
   4  12   9       54.35       56.74      2.67 o 
   5  12   9      150.90      161.58      5.60 o 
   0  13   9      208.42      199.89      7.58 o 
   1  13   9      381.60      331.28      8.83 o 
   2  13   9      557.06      542.56     10.55 o 
   3  13   9        9.21       23.49      1.60 o 
   4  13   9       72.43       81.82      3.31 o 
   0  14   9      118.20      113.41      5.36 o 
   1  14   9      162.48      163.69      5.83 o 
   2  14   9       42.42       39.47      2.66 o 
   3  14   9      159.91      177.61      5.27 o 
   4  14   9        0.56        8.79      1.13 o 
   0  15   9       52.07       52.88      3.94 o 
   1  15   9       34.74       41.52      2.59 o 
   2  15   9       86.13       85.10      3.96 o 
   3  15   9       58.34       64.25      4.90 o 
   0  16   9      408.92      352.21     17.17 o 
   1  16   9       81.70       94.45      4.07 o 
   2  16   9      208.88      202.43      6.84 o 
   0   0  10     9740.11     9831.01    197.31 o 
   1   0  10     2853.84     2886.18     58.09 o 
   2   0  10     1614.68     1762.46     32.48 o 
   3   0  10     1210.84     1193.64     21.84 o 
   4   0  10      751.68      692.97     16.51 o 
   5   0  10       29.01       35.98      3.13 o 
   6   0  10      207.77      198.71      7.83 o 
   7   0  10       33.78       41.91      3.00 o 
   0   1  10      219.19      203.81      4.23 o 
   1   1  10     1758.96     1863.04     19.66 o 
   2   1  10     2302.77     2385.24     27.63 o 
   3   1  10      308.71      306.05      4.93 o 
   4   1  10     1273.80     1207.79     17.04 o 
   5   1  10      250.59      235.30      5.92 o 
   6   1  10       13.12       21.67      1.70 o 
   7   1  10       37.57       43.69      3.22 o 
   0   2  10       93.72       97.87      2.64 o 
   1   2  10     1650.71     1680.54     18.59 o 
   2   2  10      158.27      168.05      3.29 o 
   3   2  10      545.13      478.31      7.31 o 
   4   2  10      182.61      175.99      4.01 o 
   5   2  10      129.35      123.77      4.05 o 
   6   2  10      157.93      160.09      5.18 o 
   7   2  10      208.02      202.56      6.56 o 
   0   3  10      749.79      702.42     11.51 o 
   1   3  10     2779.09     2878.24     32.14 o 
   2   3  10       93.63      105.47      2.56 o 
   3   3  10       81.69       83.48      2.44 o 
   4   3  10      738.34      668.23     10.02 o 
   5   3  10      177.04      167.92      4.78 o 
   6   3  10      268.16      244.81      7.57 o 
   7   3  10       21.54       38.73      3.04 o 
   0   4  10      450.79      477.77      8.48 o 
   1   4  10     3618.62     3841.56     40.94 o 
   2   4  10       36.38       38.50      1.58 o 
   3   4  10       42.00       33.62      1.59 o 
   4   4  10      433.82      407.55      7.06 o 
   5   4  10      261.28      246.15      6.80 o 
   6   4  10      148.68      142.89      5.48 o 
   0   5  10      687.12      731.46     12.28 o 
   1   5  10     1632.48     1562.46     19.35 o 
   2   5  10      225.92      239.96      4.35 o 
   3   5  10      760.88      783.63     10.97 o 
   4   5  10       26.37       29.90      1.75 o 
   5   5  10      381.18      345.73      8.57 o 
   6   5  10      131.65      130.82      5.21 o 
   0   6  10      461.00      424.78      8.08 o 
   1   6  10      176.91      189.46      3.20 o 
   2   6  10      683.38      687.48      9.57 o 
   3   6  10       94.66       80.74      2.38 o 
   4   6  10       54.84       57.36      2.82 o 
   5   6  10       98.96       93.64      3.54 o 
   6   6  10       76.12       72.60      3.60 o 
   0   7  10      249.68      245.38      5.58 o 
   1   7  10      220.85      214.25      3.58 o 
   2   7  10      670.92      667.86      9.50 o 
   3   7  10      124.27      116.19      3.93 o 
   4   7  10      175.28      155.47      4.79 o 
   5   7  10       45.11       41.70      2.27 o 
   6   7  10      111.87      115.81      4.82 o 
   0   8  10     2828.26     2867.76     43.12 o 
   1   8  10      427.39      429.25      6.01 o 
   2   8  10      203.03      191.75      4.94 o 
   3   8  10       10.32       12.88      1.94 o 
   4   8  10       72.69       68.20      3.10 o 
   5   8  10       28.35       40.82      2.23 o 
   6   8  10       70.19       76.65      3.16 o 
   0   9  10       76.97       75.95      2.90 o 
   1   9  10      178.24      178.56      3.62 o 
   2   9  10      105.73       82.68      3.23 o 
   3   9  10      179.52      156.79      4.76 o 
   4   9  10      402.75      373.15      8.39 o 
   5   9  10       59.29       77.08      3.24 o 
   6   9  10        3.61       15.23      1.49 o 
   0  10  10        8.91       13.17      1.75 o 
   1  10  10      112.30      105.74      2.92 o 
   2  10  10      365.81      368.42      7.74 o 
   3  10  10       27.58       34.85      2.30 o 
   4  10  10       54.04       62.22      2.94 o 
   5  10  10      137.54      137.71      4.60 o 
   0  11  10        5.48       17.98      2.00 o 
   1  11  10      327.01      298.33      6.06 o 
   2  11  10       95.29       94.28      3.55 o 
   3  11  10       71.28       83.17      3.42 o 
   4  11  10        5.51       13.94      1.52 o 
   5  11  10      135.15      130.73      4.43 o 
   0  12  10      162.03      191.04      7.56 o 
   1  12  10      497.70      449.87      8.79 o 
   2  12  10      195.34      178.50      5.10 o 
   3  12  10       96.03      105.20      3.90 o 
   4  12  10       92.75       96.89      3.72 o 
   0  13  10      724.58      705.08     17.77 o 
   1  13  10      239.30      212.31      6.71 o 
   2  13  10      159.60      164.16      4.85 o 
   3  13  10       31.76       41.20      2.16 o 
   4  13  10        1.88       20.16      1.56 o 
   0  14  10       44.51       44.70      3.74 o 
   1  14  10       35.78       32.39      2.31 o 
   2  14  10       79.94       77.80      3.87 o 
   3  14  10       65.44       69.01      2.88 o 
   0  15  10       96.51      100.62     10.30 o 
   1  15  10      135.78      130.08      5.06 o 
   2  15  10       34.26       39.33      2.44 o 
   3  15  10       24.77       31.80      2.00 o 
   0  16  10       58.55       57.25      5.74 o 
   1  16  10      139.70      137.78      5.42 o 
   2  16  10       60.45       77.57      3.59 o 
   1   0  11      230.76      213.03      4.48 o 
   2   0  11      887.76      865.70     19.79 o 
   3   0  11       23.84       27.95      2.76 o 
   4   0  11      939.55      862.71     19.64 o 
   5   0  11      117.19      106.60      5.40 o 
   6   0  11       10.51       17.24      1.80 o 
   7   0  11       89.99      102.45      5.86 o 
   0   1  11      991.16     1056.17     16.53 o 
   1   1  11     1110.43     1091.51     12.09 o 
   2   1  11      200.59      199.13      3.66 o 
   3   1  11      243.63      240.99      4.77 o 
   4   1  11      464.74      449.98      8.05 o 
   5   1  11       53.25       48.83      2.57 o 
   6   1  11       41.42       41.98      2.10 o 
   7   1  11        0.93       12.01      1.51 o 
   0   2  11      173.09      162.61      3.74 o 
   1   2  11     1050.85     1056.05     12.25 o 
   2   2  11      659.23      689.13      9.30 o 
   3   2  11      229.47      215.09      4.23 o 
   4   2  11       67.04       71.30      2.71 o 
   5   2  11       52.25       48.73      2.49 o 
   6   2  11       91.90       97.46      3.82 o 
   7   2  11       24.68       32.40      1.83 o 
   0   3  11        7.64        5.69      1.05 o 
   1   3  11     1798.42     1810.51     20.10 o 
   2   3  11      450.63      413.41      6.31 o 
   3   3  11      410.44      423.87      6.80 o 
   4   3  11     1439.75     1327.49     17.41 o 
   5   3  11      148.01      125.86      4.03 o 
   6   3  11      115.82      125.49      5.06 o 
   0   4  11      402.96      378.49      7.71 o 
   1   4  11      386.76      394.03      5.50 o 
   2   4  11      608.17      619.03      8.68 o 
   3   4  11       98.51       99.52      2.78 o 
   4   4  11     1336.69     1235.59     17.62 o 
   5   4  11      101.02       90.00      4.25 o 
   6   4  11       77.14       77.49      3.84 o 
   0   5  11       12.76       13.73      1.24 o 
   1   5  11        4.25       10.26      0.83 o 
   2   5  11     1290.30     1315.97     16.46 o 
   3   5  11       44.87       40.65      2.00 o 
   4   5  11      115.14      107.14      3.39 o 
   5   5  11      107.39      107.34      4.22 o 
   6   5  11      149.24      139.99      5.47 o 
   0   6  11       60.98       47.07      2.11 o 
   1   6  11     1102.37     1184.44     13.47 o 
   2   6  11      371.75      348.90      5.82 o 
   3   6  11       11.51       13.43      1.41 o 
   4   6  11      619.99      561.62     10.55 o 
   5   6  11       69.57       68.20      3.32 o 
   6   6  11      326.61      315.82      9.15 o 
   0   7  11      682.16      707.35     12.45 o 
   1   7  11      408.55      441.70      6.08 o 
   2   7  11     1043.98     1032.22     14.58 o 
   3   7  11      241.16      205.40      5.36 o 
   4   7  11      265.38      243.83      5.95 o 
   5   7  11       27.20       35.23      1.96 o 
   6   7  11       30.73       39.04      3.03 o 
   0   8  11      899.30      838.53     14.53 o 
   1   8  11      373.85      358.14      5.31 o 
   2   8  11      136.31      123.74      3.64 o 
   3   8  11      352.12      345.44      7.53 o 
   4   8  11       98.73       98.38      3.76 o 
   5   8  11       54.81       66.83      2.97 o 
   6   8  11       37.70       52.74      2.74 o 
   0   9  11      256.42      247.22      6.38 o 
   1   9  11       54.34       50.00      1.94 o 
   2   9  11      419.86      395.36      8.00 o 
   3   9  11      180.84      157.29      4.79 o 
   4   9  11      158.15      159.72      4.98 o 
   5   9  11      432.52      411.98      9.28 o 
   0  10  11      252.90      237.63      5.95 o 
   1  10  11      307.60      286.64      5.78 o 
   2  10  11      255.77      217.45      5.59 o 
   3  10  11      141.21      133.71      4.43 o 
   4  10  11       42.27       35.77      2.16 o 
   5  10  11      290.25      260.18      6.94 o 
   0  11  11      567.41      535.58     12.12 o 
   1  11  11      924.66      846.00     14.47 o 
   2  11  11      265.77      237.42      6.01 o 
   3  11  11       52.24       54.00      2.71 o 
   4  11  11      140.65      140.22      4.69 o 
   5  11  11       97.58      100.45      3.66 o 
   0  12  11     1885.73     1791.55     37.00 o 
   1  12  11       19.39       25.17      1.76 o 
   2  12  11       42.78       43.32      2.27 o 
   3  12  11       97.65      105.65      3.91 o 
   4  12  11       28.57       36.70      2.00 o 
   0  13  11      140.16      133.22      5.70 o 
   1  13  11       31.89       35.13      2.64 o 
   2  13  11      186.30      173.36      5.02 o 
   3  13  11       44.07       62.59      2.80 o 
   4  13  11      287.31      261.78      6.98 o 
   0  14  11       27.77       36.34      2.77 o 
   1  14  11       61.80       56.39      3.08 o 
   2  14  11        3.07       12.27      1.54 o 
   3  14  11       64.48       74.45      2.96 o 
   0  15  11      222.70      241.74     13.36 o 
   1  15  11       42.99       49.75      2.69 o 
   2  15  11       10.85       18.50      1.52 o 
   0  16  11       13.24       27.78      3.63 o 
   1  16  11      117.30      114.85      5.13 o 
   0   0  12      611.35      629.84     15.01 o 
   1   0  12     1157.33     1153.19     18.08 o 
   2   0  12      294.05      284.91      6.57 o 
   3   0  12     1072.82     1108.09     24.57 o 
   4   0  12      622.84      579.36     14.68 o 
   5   0  12      154.39      149.62      6.58 o 
   6   0  12      248.30      241.19      8.93 o 
   0   1  12      107.87       94.75      2.97 o 
   1   1  12     2505.71     2558.80     26.78 o 
   2   1  12      987.24     1057.39     13.39 o 
   3   1  12      459.36      461.29      7.76 o 
   4   1  12      232.06      201.34      5.23 o 
   5   1  12      375.57      346.33      7.73 o 
   6   1  12       82.66       86.44      3.30 o 
   0   2  12      177.97      157.52      3.78 o 
   1   2  12     1948.29     2003.57     22.10 o 
   2   2  12      126.35      121.51      2.79 o 
   3   2  12      721.57      669.66      9.60 o 
   4   2  12      108.28      101.50      3.76 o 
   5   2  12       63.02       65.67      2.91 o 
   6   2  12      443.57      410.44      9.68 o 
   0   3  12      548.91      554.15      9.65 o 
   1   3  12      558.57      547.45      7.13 o 
   2   3  12      764.54      822.13     10.95 o 
   3   3  12      251.78      217.04      4.37 o 
   4   3  12      400.51      382.90      6.76 o 
   5   3  12      490.17      442.83      8.98 o 
   6   3  12       12.60       21.31      1.88 o 
   0   4  12      197.85      193.62      4.46 o 
   1   4  12      603.08      615.93      7.93 o 
   2   4  12      752.23      725.16      9.97 o 
   3   4  12      380.69      360.94      6.84 o 
   4   4  12      306.17      279.49      5.54 o 
   5   4  12       91.70       82.29      4.11 o 
   6   4  12       44.05       52.92      3.05 o 
   0   5  12       41.67       33.53      1.92 o 
   1   5  12     1086.69     1057.27     12.63 o 
   2   5  12      347.00      305.34      5.30 o 
   3   5  12      338.33      310.74      5.65 o 
   4   5  12      555.05      498.06      8.88 o 
   5   5  12      293.44      263.80      7.92 o 
   6   5  12       55.90       72.34      3.68 o 
   0   6  12       15.44       14.13      1.39 o 
   1   6  12     1024.38     1066.13     12.36 o 
   2   6  12      511.74      486.81      7.48 o 
   3   6  12      384.08      360.18      6.28 o 
   4   6  12      436.87      377.79      8.60 o 
   5   6  12       34.93       37.42      2.34 o 
   6   6  12        3.57       12.04      1.74 o 
   0   7  12        0.39        1.69      0.86 o 
   1   7  12       57.40       60.02      2.07 o 
   2   7  12      271.65      250.27      4.77 o 
   3   7  12      707.57      664.05     11.65 o 
   4   7  12      588.75      549.00     10.58 o 
   5   7  12        7.18       16.68      1.64 o 
   6   7  12       36.82       36.19      2.25 o 
   0   8  12       60.81       62.02      3.07 o 
   1   8  12      809.85      793.65     10.59 o 
   2   8  12      336.66      309.22      6.09 o 
   3   8  12      223.94      185.42      5.19 o 
   4   8  12      232.66      212.19      5.84 o 
   5   8  12       14.00       21.70      1.58 o 
   6   8  12      323.71      319.55      9.41 o 
   0   9  12       61.10       57.64      2.54 o 
   1   9  12      212.10      220.84      5.33 o 
   2   9  12      118.06      113.15      3.87 o 
   3   9  12      496.10      445.83      9.12 o 
   4   9  12      113.70      112.33      4.09 o 
   5   9  12       43.20       56.65      2.99 o 
   0  10  12      571.55      560.52     11.03 o 
   1  10  12      838.26      738.02     12.34 o 
   2  10  12       46.10       48.06      2.56 o 
   3  10  12      106.06      100.44      3.79 o 
   4  10  12       51.89       54.05      2.71 o 
   5  10  12        0.76       13.45      2.47 o 
   0  11  12      199.40      182.98      5.88 o 
   1  11  12      401.24      366.75      7.63 o 
   2  11  12      147.71      130.09      4.23 o 
   3  11  12       73.01       66.05      3.04 o 
   4  11  12       33.19       42.88      2.33 o 
   5  11  12      150.17      163.91      5.12 o 
   0  12  12      103.68      102.81      5.72 o 
   1  12  12       25.18       29.28      2.12 o 
   2  12  12      195.74      182.61      5.21 o 
   3  12  12        2.67       13.43      1.32 o 
   4  12  12      113.09      106.62      3.93 o 
   0  13  12        5.03       14.08      1.90 o 
   1  13  12       35.02       43.90      2.73 o 
   2  13  12      123.84      111.64      3.82 o 
   3  13  12       46.11       50.66      2.45 o 
   4  13  12       15.75       27.14      2.04 o 
   0  14  12      322.02      327.48     15.96 o 
   1  14  12       67.85       69.09      3.38 o 
   2  14  12       29.00       39.65      2.52 o 
   3  14  12       95.89      103.80      3.70 o 
   0  15  12        0.81        7.35      2.39 o 
   1  15  12       17.89       26.59      2.14 o 
   2  15  12       22.65       36.02      2.20 o 
   0  16  12        0.86        5.77      2.13 o 
   1  16  12      357.67      367.21     10.87 o 
   1   0  13      208.58      186.82      4.29 o 
   2   0  13       76.80       83.49      2.97 o 
   3   0  13      468.31      458.50     11.89 o 
   4   0  13       10.11       14.17      2.53 o 
   5   0  13      475.98      442.20     12.92 o 
   6   0  13        2.69        6.06      1.90 o 
   0   1  13       13.50       18.85      1.31 o 
   1   1  13       23.61       23.64      1.09 o 
   2   1  13      295.63      286.75      4.83 o 
   3   1  13      559.90      520.25      8.60 o 
   4   1  13      358.99      316.30      6.97 o 
   5   1  13      196.74      203.79      5.61 o 
   6   1  13      151.63      147.68      4.64 o 
   0   2  13      598.17      558.61      9.77 o 
   1   2  13      739.58      748.05      8.85 o 
   2   2  13      167.22      161.58      3.37 o 
   3   2  13      235.63      214.67      4.32 o 
   4   2  13       54.71       59.00      2.77 o 
   5   2  13      268.83      249.05      6.27 o 
   6   2  13       24.62       29.14      1.84 o 
   0   3  13       89.64       81.63      2.62 o 
   1   3  13      509.67      499.76      6.70 o 
   2   3  13      485.49      477.74      7.20 o 
   3   3  13      261.83      217.72      5.59 o 
   4   3  13      290.73      279.74      6.00 o 
   5   3  13      379.07      345.87      7.67 o 
   6   3  13       37.73       37.94      2.50 o 
   0   4  13       73.87       78.18      2.62 o 
   1   4  13      223.84      211.68      3.62 o 
   2   4  13     1184.66     1201.46     15.30 o 
   3   4  13     1366.31     1246.40     18.03 o 
   4   4  13       48.30       57.65      2.15 o 
   5   4  13      126.09      110.34      4.81 o 
   6   4  13      105.95      104.47      4.60 o 
   0   5  13      588.64      540.38      9.85 o 
   1   5  13      231.41      211.10      3.71 o 
   2   5  13      129.59      114.29      2.93 o 
   3   5  13      575.85      523.67      8.22 o 
   4   5  13       60.87       56.13      2.39 o 
   5   5  13       14.67       20.72      2.21 o 
   6   5  13       73.57       78.92      3.87 o 
   0   6  13       28.80       29.82      1.75 o 
   1   6  13       90.13      113.11      2.40 o 
   2   6  13       69.84       61.40      2.16 o 
   3   6  13      239.65      218.09      4.55 o 
   4   6  13       67.59       58.19      2.80 o 
   5   6  13       27.21       27.20      2.27 o 
   6   6  13      309.72      309.58      9.14 o 
   0   7  13       18.85       19.99      1.51 o 
   1   7  13       53.79       49.05      1.70 o 
   2   7  13      260.63      256.33      4.92 o 
   3   7  13        1.25        3.03      1.23 o 
   4   7  13       81.64       67.69      3.04 o 
   5   7  13       10.51       17.19      1.60 o 
   6   7  13       49.20       57.13      3.14 o 
   0   8  13        8.80       10.18      1.36 o 
   1   8  13      190.53      191.73      4.03 o 
   2   8  13     1738.80     1654.08     23.75 o 
   3   8  13      186.77      175.28      5.05 o 
   4   8  13       54.64       60.74      2.91 o 
   5   8  13       73.98       76.30      3.59 o 
   0   9  13        0.06        5.37      0.96 o 
   1   9  13      195.36      187.96      4.43 o 
   2   9  13      977.62      915.86     14.87 o 
   3   9  13      151.64      130.32      4.34 o 
   4   9  13       78.69       79.43      3.38 o 
   5   9  13      267.70      257.87      6.83 o 
   0  10  13      693.72      645.20     12.35 o 
   1  10  13       23.56       31.14      1.96 o 
   2  10  13      144.30      144.11      4.48 o 
   3  10  13      121.29      114.96      4.09 o 
   4  10  13       66.79       64.94      2.97 o 
   5  10  13      163.10      170.81      5.24 o 
   0  11  13       54.20       63.03      2.95 o 
   1  11  13      333.65      328.57      7.13 o 
   2  11  13        0.39        7.56      1.31 o 
   3  11  13        3.05        7.83      1.21 o 
   4  11  13      124.85      121.46      4.30 o 
   5  11  13       99.57      105.15      3.73 o 
   0  12  13      428.94      388.97     21.20 o 
   1  12  13       57.35       66.31      3.02 o 
   2  12  13      110.81      106.01      3.80 o 
   3  12  13      106.95      101.29      3.85 o 
   4  12  13       20.72       32.23      1.73 o 
   0  13  13       29.99       27.37      4.71 o 
   1  13  13      310.12      299.94      8.38 o 
   2  13  13       21.09       27.86      1.47 o 
   3  13  13       59.96       68.02      2.92 o 
   4  13  13       52.57       65.75      2.74 o 
   0  14  13       34.13       39.61      4.87 o 
   1  14  13       57.59       67.85      5.37 o 
   2  14  13       19.63       26.92      2.09 o 
   3  14  13       11.74       20.37      1.11 o 
   0  15  13        9.55       21.26      5.66 o 
   1  15  13       78.05       78.09      4.08 o 
   2  15  13      176.82      192.99      6.66 o 
   0  16  13        0.18        5.10      2.41 o 
   0   0  14       16.08       31.86      2.34 o 
   1   0  14       57.05       56.10      2.12 o 
   2   0  14      200.37      186.07      4.34 o 
   3   0  14      133.96      148.55      5.99 o 
   4   0  14      862.08      769.68     18.39 o 
   5   0  14      135.64      128.42      6.14 o 
   6   0  14       61.12       73.15      4.22 o 
   0   1  14      441.70      418.22      7.87 o 
   1   1  14      131.90      131.39      2.44 o 
   2   1  14      693.03      733.64     10.01 o 
   3   1  14      424.16      389.04      7.60 o 
   4   1  14      480.22      430.82      8.61 o 
   5   1  14       31.39       29.85      2.00 o 
   6   1  14       29.83       35.64      1.81 o 
   0   2  14        0.72        3.99      0.93 o 
   1   2  14     1497.88     1602.37     17.48 o 
   2   2  14     1422.35     1466.17     18.08 o 
   3   2  14      414.91      361.87      9.90 o 
   4   2  14        8.16       10.15      1.49 o 
   5   2  14       37.19       41.16      2.29 o 
   6   2  14       64.74       68.63      3.13 o 
   0   3  14        0.83        3.59      0.97 o 
   1   3  14      263.64      225.73      3.79 o 
   2   3  14      605.90      580.94      8.43 o 
   3   3  14      177.59      168.34      4.68 o 
   4   3  14      322.93      290.18      6.62 o 
   5   3  14       87.94       86.58      3.29 o 
   6   3  14       41.35       45.76      2.76 o 
   0   4  14      173.02      183.78      4.50 o 
   1   4  14      274.43      269.58      4.36 o 
   2   4  14       88.49       85.50      2.52 o 
   3   4  14      442.60      415.76      6.95 o 
   4   4  14      131.29      139.26      3.97 o 
   5   4  14       97.21       90.24      4.34 o 
   6   4  14       43.03       46.69      3.58 o 
   0   5  14      207.67      200.47      6.27 o 
   1   5  14      408.58      407.25      5.96 o 
   2   5  14      566.17      538.21      8.14 o 
   3   5  14       81.49       68.99      2.39 o 
   4   5  14      275.29      253.34      5.69 o 
   5   5  14      103.98      105.78      4.74 o 
   6   5  14        7.75       17.64      2.65 o 
   0   6  14      186.71      171.31      5.25 o 
   1   6  14      276.20      258.59      4.41 o 
   2   6  14      133.60      134.36      3.31 o 
   3   6  14      174.88      162.47      3.82 o 
   4   6  14      100.19      102.03      3.72 o 
   5   6  14       50.42       50.03      3.16 o 
   6   6  14        5.18       11.83      1.61 o 
   0   7  14       39.57       42.15      2.14 o 
   1   7  14      716.56      675.13      9.65 o 
   2   7  14       93.12       81.73      2.55 o 
   3   7  14      154.47      123.53      4.10 o 
   4   7  14       21.60       32.59      2.13 o 
   5   7  14       49.86       52.38      3.21 o 
   6   7  14       40.97       46.97      2.69 o 
   0   8  14      548.71      531.65     10.35 o 
   1   8  14      129.36      125.17      3.18 o 
   2   8  14      809.83      758.64     11.78 o 
   3   8  14      194.82      160.68      4.83 o 
   4   8  14       13.60       19.18      1.71 o 
   5   8  14       54.50       50.50      3.16 o 
   0   9  14      348.30      323.30      7.36 o 
   1   9  14     1044.28      999.70     13.57 o 
   2   9  14       45.34       44.19      2.49 o 
   3   9  14       35.19       37.36      2.30 o 
   4   9  14      157.43      143.93      4.72 o 
   5   9  14       85.11       93.44      4.02 o 
   0  10  14      256.47      245.74      6.22 o 
   1  10  14      205.62      186.84      4.94 o 
   2  10  14      302.38      282.40      6.68 o 
   3  10  14      122.33      109.66      3.98 o 
   4  10  14       21.01       32.40      1.96 o 
   5  10  14       71.89       80.18      3.56 o 
   0  11  14       25.31       31.67      2.51 o 
   1  11  14        6.93       12.64      1.75 o 
   2  11  14       56.53       54.70      2.64 o 
   3  11  14       28.17       32.91      2.08 o 
   4  11  14      104.60      109.79      4.02 o 
   0  12  14       20.68       21.69      4.52 o 
   1  12  14       14.73       21.58      1.62 o 
   2  12  14       18.96       28.71      1.77 o 
   3  12  14        4.64       11.91      1.82 o 
   4  12  14       17.56       19.86      1.60 o 
   0  13  14       47.36       53.78      5.77 o 
   1  13  14        3.62       16.34      1.49 o 
   2  13  14      124.36      132.16      4.24 o 
   3  13  14       56.88       60.69      2.69 o 
   0  14  14      215.57      242.02     13.35 o 
   1  14  14      179.02      170.08      6.57 o 
   2  14  14       59.77       74.43      3.58 o 
   3  14  14       99.39      103.29      3.63 o 
   0  15  14       37.16       41.63      4.80 o 
   1  15  14       50.43       60.43      4.24 o 
   2  15  14       22.60       25.34      2.52 o 
   1   0  15      630.64      649.60     11.36 o 
   2   0  15       77.93       78.01      2.79 o 
   3   0  15      240.95      198.79      7.12 o 
   4   0  15      537.89      453.48     12.72 o 
   5   0  15       29.63       25.53      2.85 o 
   6   0  15       39.26       50.59      3.27 o 
   0   1  15       72.74       75.70      2.61 o 
   1   1  15      145.93      139.25      2.61 o 
   2   1  15      124.33      143.99      3.18 o 
   3   1  15      258.51      246.77      5.75 o 
   4   1  15      127.37      106.24      3.81 o 
   5   1  15      113.42      104.27      3.85 o 
   6   1  15       33.38       48.34      2.06 o 
   0   2  15      709.11      762.68     13.01 o 
   1   2  15      402.32      416.34      5.63 o 
   2   2  15      412.01      370.89      6.04 o 
   3   2  15      148.83      136.06      3.27 o 
   4   2  15     1028.13      904.05     14.71 o 
   5   2  15       76.34       70.92      3.07 o 
   6   2  15       38.69       50.16      2.46 o 
   0   3  15       14.43       19.28      1.57 o 
   1   3  15      194.09      178.08      3.30 o 
   2   3  15       88.74       91.30      2.59 o 
   3   3  15       34.14       36.41      1.67 o 
   4   3  15      712.40      641.27     11.42 o 
   5   3  15       24.20       28.36      1.57 o 
   6   3  15       46.19       48.12      2.91 o 
   0   4  15      578.07      580.42     10.52 o 
   1   4  15      247.20      236.10      4.07 o 
   2   4  15      114.74      130.35      3.22 o 
   3   4  15      125.60      112.22      3.09 o 
   4   4  15      118.23      105.33      3.65 o 
   5   4  15        4.83        9.07      2.00 o 
   6   4  15        6.79       15.47      1.59 o 
   0   5  15       17.22       15.41      1.42 o 
   1   5  15      624.69      578.49      7.88 o 
   2   5  15      123.02      122.77      3.17 o 
   3   5  15      174.87      159.02      3.81 o 
   4   5  15      274.74      241.06      6.10 o 
   5   5  15       76.94       71.74      3.82 o 
   6   5  15       48.99       48.70      2.84 o 
   0   6  15      222.97      214.71      5.70 o 
   1   6  15      893.69      862.02     11.72 o 
   2   6  15      145.24      131.04      3.33 o 
   3   6  15      247.67      231.04      4.82 o 
   4   6  15       69.39       74.74      3.03 o 
   5   6  15       16.67       21.82      2.21 o 
   6   6  15       19.53       26.03      2.22 o 
   0   7  15       12.63       11.15      1.63 o 
   1   7  15      465.25      452.47      7.23 o 
   2   7  15      634.33      569.96      9.91 o 
   3   7  15      342.85      297.02      6.85 o 
   4   7  15      113.28      113.55      3.99 o 
   5   7  15      154.93      153.47      5.96 o 
   0   8  15      691.21      662.01     12.31 o 
   1   8  15      245.54      254.13      4.96 o 
   2   8  15       66.96       67.14      2.62 o 
   3   8  15       30.17       32.63      2.14 o 
   4   8  15       54.61       58.81      2.80 o 
   5   8  15       36.80       42.02      2.76 o 
   0   9  15      244.09      242.80      6.06 o 
   1   9  15      233.67      219.10      4.54 o 
   2   9  15      117.93      118.92      3.98 o 
   3   9  15      316.15      267.81      6.67 o 
   4   9  15       28.03       32.54      2.66 o 
   5   9  15       29.46       39.49      2.94 o 
   0  10  15     1569.57     1449.90     26.02 o 
   1  10  15       89.79       88.75      3.26 o 
   2  10  15       59.26       64.80      2.91 o 
   3  10  15      212.44      222.20      6.02 o 
   4  10  15      169.52      162.84      5.15 o 
   5  10  15      170.99      175.74      5.89 o 
   0  11  15       17.29       26.13      4.49 o 
   1  11  15      405.96      358.29      7.63 o 
   2  11  15      125.35      114.50      4.00 o 
   3  11  15      308.97      287.34      7.18 o 
   4  11  15      146.15      156.05      5.01 o 
   0  12  15      154.10      139.02      9.42 o 
   1  12  15       57.48       58.23      2.67 o 
   2  12  15       47.47       53.75      2.58 o 
   3  12  15        0.39        6.75      0.99 o 
   4  12  15       72.90       81.27      3.21 o 
   0  13  15       20.34       25.95      4.62 o 
   1  13  15      100.51       91.33      4.50 o 
   2  13  15       32.24       42.65      1.98 o 
   3  13  15       19.44       21.92      1.55 o 
   0  14  15       36.81       37.79      4.85 o 
   1  14  15      118.14      114.19      6.10 o 
   2  14  15       39.31       45.07      2.50 o 
   0  15  15      457.47      461.20     20.55 o 
   1  15  15       61.86       71.08      4.69 o 
   0   0  16      760.54      742.14     18.10 o 
   1   0  16        0.03        2.39      1.34 o 
   2   0  16      163.13      165.40      4.69 o 
   3   0  16      128.58      117.59      5.44 o 
   4   0  16      129.50      113.05      5.65 o 
   5   0  16      203.40      186.21      7.74 o 
   6   0  16      144.34      142.26      6.48 o 
   0   1  16     1437.65     1394.79     22.06 o 
   1   1  16      641.86      612.45      7.74 o 
   2   1  16      179.34      187.01      3.81 o 
   3   1  16     1839.71     1693.42     23.98 o 
   4   1  16      316.07      276.80      6.61 o 
   5   1  16       31.95       35.45      2.11 o 
   6   1  16       52.63       55.16      2.34 o 
   0   2  16       53.70       66.51      2.56 o 
   1   2  16      384.22      371.78      5.54 o 
   2   2  16      253.69      256.52      4.77 o 
   3   2  16      766.35      712.30     11.90 o 
   4   2  16      262.34      251.01      6.21 o 
   5   2  16       65.22       72.35      3.10 o 
   6   2  16      225.17      219.96      6.63 o 
   0   3  16       82.90       74.43      2.72 o 
   1   3  16      348.22      341.81      5.24 o 
   2   3  16      522.86      514.31      7.84 o 
   3   3  16      238.47      228.87      4.67 o 
   4   3  16       41.88       41.92      2.37 o 
   5   3  16       55.14       56.23      2.39 o 
   6   3  16        9.28       13.67      1.99 o 
   0   4  16       13.09       12.07      1.61 o 
   1   4  16      663.15      655.35      8.69 o 
   2   4  16      217.19      199.42      4.19 o 
   3   4  16      414.89      392.81      6.80 o 
   4   4  16      188.66      173.73      4.91 o 
   5   4  16       42.97       45.80      3.04 o 
   6   4  16      115.79      130.54      5.36 o 
   0   5  16       59.46       71.43      2.99 o 
   1   5  16      262.70      245.78      4.29 o 
   2   5  16      384.06      387.72      6.56 o 
   3   5  16      213.94      200.73      4.47 o 
   4   5  16      366.46      325.05      8.89 o 
   5   5  16       63.77       61.24      3.52 o 
   6   5  16       57.54       70.16      3.60 o 
   0   6  16      138.65      142.51      5.48 o 
   1   6  16       62.72       51.35      2.02 o 
   2   6  16      136.82      123.15      3.27 o 
   3   6  16      105.81       94.24      2.85 o 
   4   6  16      113.54      110.36      4.32 o 
   5   6  16       14.53       26.56      2.28 o 
   6   6  16       93.29      101.18      4.48 o 
   0   7  16      477.58      455.27      9.21 o 
   1   7  16      372.06      333.58      7.76 o 
   2   7  16      474.61      419.54      7.11 o 
   3   7  16       71.03       69.71      3.04 o 
   4   7  16       93.62       77.17      3.07 o 
   5   7  16       65.63       67.46      3.71 o 
   0   8  16       54.44       43.76      2.55 o 
   1   8  16     1047.27      986.39     13.49 o 
   2   8  16      266.50      247.81      5.49 o 
   3   8  16      326.03      279.76      6.78 o 
   4   8  16       17.03       25.70      1.68 o 
   5   8  16       71.38       76.11      3.94 o 
   0   9  16        6.35       12.52      1.82 o 
   1   9  16      273.48      238.81      4.86 o 
   2   9  16      236.00      187.58      5.19 o 
   3   9  16        3.99       10.20      1.33 o 
   4   9  16       62.03       66.84      2.98 o 
   5   9  16       12.25       18.09      2.02 o 
   0  10  16        8.58       16.24      1.75 o 
   1  10  16       57.12       47.31      2.34 o 
   2  10  16       13.11       13.65      1.53 o 
   3  10  16      241.75      219.11      6.02 o 
   4  10  16       31.92       44.42      2.55 o 
   0  11  16       18.54       23.13      2.39 o 
   1  11  16       61.81       68.39      2.75 o 
   2  11  16      209.89      201.78      5.57 o 
   3  11  16        7.06       16.78      1.41 o 
   4  11  16      124.81      127.05      4.37 o 
   0  12  16       24.93       27.80      4.47 o 
   1  12  16       28.63       26.82      1.96 o 
   2  12  16       23.50       25.69      2.08 o 
   3  12  16       17.80       23.62      2.12 o 
   4  12  16       47.12       57.93      2.50 o 
   0  13  16      118.83      113.12      8.50 o 
   1  13  16      146.85      142.59      5.81 o 
   2  13  16       67.27       75.72      3.26 o 
   3  13  16       78.02       82.56      3.19 o 
   0  14  16       19.59       25.01      4.66 o 
   1  14  16       38.92       48.44      3.79 o 
   2  14  16       82.78       86.65      4.42 o 
   0  15  16       35.41       38.16      4.56 o 
   1  15  16       11.89       18.27      2.33 o 
   1   0  17      393.66      373.09      7.58 o 
   2   0  17       28.44       35.68      3.02 o 
   3   0  17       17.33       11.68      2.52 o 
   4   0  17       68.18       58.83      4.11 o 
   5   0  17      259.43      222.11      8.65 o 
   6   0  17        1.47        8.41      2.94 o 
   0   1  17      158.47      144.20      3.96 o 
   1   1  17      210.71      204.97      3.52 o 
   2   1  17       63.32       59.24      1.98 o 
   3   1  17      224.37      190.47      5.06 o 
   4   1  17      277.76      236.90      6.08 o 
   5   1  17      130.94      120.79      4.23 o 
   6   1  17       88.83       95.03      3.39 o 
   0   2  17      129.63      131.83      3.82 o 
   1   2  17     1240.25     1226.77     14.66 o 
   2   2  17       77.75       70.49      2.26 o 
   3   2  17      110.66       81.43      3.23 o 
   4   2  17      465.90      404.89      8.49 o 
   5   2  17       11.22       17.85      1.53 o 
   6   2  17      257.95      258.43      7.37 o 
   0   3  17      151.68      140.04      4.02 o 
   1   3  17       56.11       62.23      1.88 o 
   2   3  17      325.83      292.03      5.33 o 
   3   3  17      187.45      179.12      4.86 o 
   4   3  17       98.81       84.20      3.34 o 
   5   3  17       12.93       13.14      1.12 o 
   6   3  17      135.37      138.36      5.61 o 
   0   4  17       14.38       14.56      1.54 o 
   1   4  17      363.22      349.01      5.47 o 
   2   4  17      270.01      248.54      4.88 o 
   3   4  17      768.02      680.96     10.22 o 
   4   4  17      122.59      104.96      3.70 o 
   5   4  17       40.56       40.31      2.85 o 
   6   4  17       68.02       75.55      4.44 o 
   0   5  17       93.97       87.64      3.13 o 
   1   5  17      118.43      112.96      3.01 o 
   2   5  17      328.92      322.74      5.87 o 
   3   5  17      821.31      756.48     11.22 o 
   4   5  17      189.03      170.25      5.38 o 
   5   5  17       33.77       44.94      2.97 o 
   6   5  17       92.01       97.47      4.58 o 
   0   6  17     1158.27     1123.48     20.15 o 
   1   6  17        9.87       12.68      1.27 o 
   2   6  17      208.45      185.80      4.21 o 
   3   6  17      361.90      333.65      6.25 o 
   4   6  17       88.25       88.11      4.31 o 
   5   6  17       24.68       36.53      2.65 o 
   0   7  17      347.72      317.57      7.89 o 
   1   7  17      497.42      487.33      7.79 o 
   2   7  17      729.23      664.03     10.77 o 
   3   7  17      133.13      118.71      4.03 o 
   4   7  17      106.57      120.60      5.19 o 
   5   7  17      225.01      209.09      7.24 o 
   0   8  17       30.55       30.97      2.13 o 
   1   8  17      133.98      131.70      3.41 o 
   2   8  17       84.81       74.42      2.78 o 
   3   8  17      175.62      166.07      4.97 o 
   4   8  17       92.86       87.45      3.35 o 
   5   8  17       45.60       43.25      2.86 o 
   0   9  17      124.78      111.30      4.93 o 
   1   9  17      390.13      356.08      6.93 o 
   2   9  17       95.27       79.28      3.18 o 
   3   9  17      102.96      106.90      3.91 o 
   4   9  17       16.22       23.55      1.48 o 
   5   9  17       75.92       83.76      4.11 o 
   0  10  17      379.03      332.67      9.74 o 
   1  10  17       26.27       30.16      2.00 o 
   2  10  17      169.29      151.33      4.63 o 
   3  10  17      135.27      144.25      4.69 o 
   4  10  17      193.21      188.66      5.61 o 
   0  11  17      221.19      223.93     16.14 o 
   1  11  17       32.52       45.70      2.38 o 
   2  11  17       78.47       68.40      2.95 o 
   3  11  17       67.50       60.03      2.74 o 
   4  11  17       35.66       50.80      2.41 o 
   0  12  17        1.34        6.88      2.99 o 
   1  12  17      162.85      168.59      5.69 o 
   2  12  17       52.61       64.38      2.73 o 
   3  12  17       73.41       70.01      2.94 o 
   0  13  17       12.16       13.74      3.45 o 
   1  13  17       33.29       40.71      3.38 o 
   2  13  17       14.45       24.43      1.70 o 
   3  13  17        9.69       23.16      1.55 o 
   0  14  17       26.92       38.21      4.66 o 
   1  14  17       36.02       38.96      3.27 o 
   2  14  17        1.97       13.01      1.67 o 
   0  15  17       27.31       40.93      4.64 o 
   0   0  18       18.10       17.31      2.03 o 
   1   0  18       85.03       82.19      2.91 o 
   2   0  18      263.53      220.94      7.43 o 
   3   0  18      110.21      112.77      5.46 o 
   4   0  18      528.91      465.84     13.38 o 
   5   0  18       48.58       51.54      3.63 o 
   6   0  18       94.54       90.50      4.68 o 
   0   1  18      122.00      130.82      3.84 o 
   1   1  18      517.30      523.37      7.01 o 
   2   1  18        0.72        1.60      1.15 o 
   3   1  18      387.32      339.21      7.27 o 
   4   1  18      298.83      260.66      6.51 o 
   5   1  18       21.29       27.02      1.79 o 
   6   1  18      128.10      134.32      4.30 o 
   0   2  18       92.87       94.74      3.23 o 
   1   2  18      348.39      323.83      5.18 o 
   2   2  18      143.42      152.08      3.54 o 
   3   2  18       10.59       14.37      1.74 o 
   4   2  18      196.61      174.56      5.10 o 
   5   2  18       50.43       52.77      2.52 o 
   6   2  18       29.72       35.03      2.12 o 
   0   3  18     1458.44     1385.66     22.38 o 
   1   3  18      555.80      533.22      7.53 o 
   2   3  18      479.63      404.27      6.75 o 
   3   3  18      136.08      107.86      3.73 o 
   4   3  18       18.72       22.81      1.74 o 
   5   3  18        9.58       16.41      1.65 o 
   6   3  18       27.27       39.91      2.50 o 
   0   4  18     3475.88     3429.24     51.20 o 
   1   4  18     1036.48     1015.01     13.50 o 
   2   4  18      119.77       98.60      2.87 o 
   3   4  18       73.62       60.21      2.77 o 
   4   4  18      111.36      125.10      4.14 o 
   5   4  18       11.43       19.74      2.22 o 
   6   4  18       12.14       18.73      1.63 o 
   0   5  18      105.90       90.20      3.23 o 
   1   5  18       75.45       73.94      2.46 o 
   2   5  18      431.12      372.35      6.53 o 
   3   5  18      761.92      668.33     10.29 o 
   4   5  18       17.41       24.27      1.88 o 
   5   5  18      117.71      114.80      5.08 o 
   0   6  18       21.18       21.96      2.70 o 
   1   6  18      274.57      280.83      5.32 o 
   2   6  18      531.66      495.48      8.08 o 
   3   6  18      161.58      128.50      3.42 o 
   4   6  18      124.63      127.73      5.29 o 
   5   6  18       34.17       40.28      2.76 o 
   0   7  18        3.19        4.58      1.59 o 
   1   7  18      540.34      496.50      7.98 o 
   2   7  18       82.39       83.27      2.68 o 
   3   7  18       49.23       54.21      2.61 o 
   4   7  18       64.31       68.18      3.75 o 
   5   7  18       95.52       97.33      4.62 o 
   0   8  18      408.23      362.29     16.36 o 
   1   8  18      118.98      123.67      3.31 o 
   2   8  18      180.54      152.63      4.17 o 
   3   8  18      144.56      132.81      4.37 o 
   4   8  18      311.03      293.10      8.75 o 
   5   8  18       22.87       32.28      2.36 o 
   0   9  18       43.14       47.71      3.13 o 
   1   9  18      333.94      278.88      5.94 o 
   2   9  18      234.46      229.21      5.91 o 
   3   9  18       17.86       20.66      1.63 o 
   4   9  18      221.05      222.59      6.87 o 
   5   9  18       12.38       23.21      1.83 o 
   0  10  18       42.48       44.42      2.82 o 
   1  10  18      193.02      180.85      5.30 o 
   2  10  18       77.44       84.04      3.31 o 
   3  10  18       18.71       19.99      1.53 o 
   4  10  18      177.79      170.46      5.19 o 
   0  11  18        9.59       14.29      3.14 o 
   1  11  18       18.04       23.14      1.58 o 
   2  11  18       14.73       18.75      1.37 o 
   3  11  18       90.81       88.22      3.45 o 
   4  11  18      137.75      135.06      4.45 o 
   0  12  18        1.55        5.51      2.76 o 
   1  12  18      217.85      207.28      7.34 o 
   2  12  18        5.94       12.40      1.30 o 
   3  12  18       45.77       51.06      2.94 o 
   0  13  18        1.02        5.31      2.42 o 
   1  13  18       69.57       73.80      4.75 o 
   2  13  18       27.37       35.19      2.11 o 
   0  14  18       23.34       21.27      3.33 o 
   1  14  18      150.46      143.11      7.03 o 
   1   0  19      296.16      280.06      6.37 o 
   2   0  19       93.50       66.77      4.03 o 
   3   0  19        6.40        9.53      2.32 o 
   4   0  19      186.27      148.40      6.69 o 
   5   0  19        5.77       19.85      2.66 o 
   6   0  19      174.15      174.13      7.37 o 
   0   1  19     1316.74     1350.50     21.94 o 
   1   1  19       29.18       35.55      1.65 o 
   2   1  19       54.59       54.97      2.58 o 
   3   1  19      191.93      155.34      4.63 o 
   4   1  19      268.96      216.55      5.88 o 
   5   1  19      144.17      133.29      4.50 o 
   6   1  19       95.95       92.22      4.36 o 
   0   2  19       95.12       85.96      3.15 o 
   1   2  19      383.74      368.94      5.77 o 
   2   2  19      629.03      572.73      9.21 o 
   3   2  19       68.23       58.97      2.81 o 
   4   2  19      164.60      154.41      4.79 o 
   5   2  19       15.51       20.88      1.78 o 
   6   2  19      158.88      150.31      5.15 o 
   0   3  19      418.76      421.20      8.67 o 
   1   3  19     1318.14     1288.23     16.56 o 
   2   3  19       74.03       72.07      2.42 o 
   3   3  19      114.90      109.75      3.83 o 
   4   3  19      251.04      231.07      6.05 o 
   5   3  19       13.93       19.41      1.96 o 
   6   3  19      187.67      181.91      6.63 o 
   0   4  19     1247.21     1231.31     22.12 o 
   1   4  19      251.12      227.73      4.60 o 
   2   4  19     1051.39      987.29     13.56 o 
   3   4  19       25.21       27.50      2.07 o 
   4   4  19      256.79      231.24      5.99 o 
   5   4  19       23.07       32.65      2.28 o 
   0   5  19      974.96      888.77     19.27 o 
   1   5  19      564.36      518.81      8.13 o 
   2   5  19      325.91      314.57      5.90 o 
   3   5  19       91.89       86.40      3.29 o 
   4   5  19       11.71       13.27      1.47 o 
   5   5  19       13.24       21.43      2.93 o 
   0   6  19       12.69       19.49      2.35 o 
   1   6  19      503.50      496.51      8.32 o 
   2   6  19       87.89       83.71      2.72 o 
   3   6  19      177.90      155.77      3.82 o 
   4   6  19       80.78       80.60      4.13 o 
   5   6  19       36.08       41.14      2.76 o 
   0   7  19     1988.50     1898.20     41.40 o 
   1   7  19       10.16       18.09      1.33 o 
   2   7  19       34.92       35.38      1.68 o 
   3   7  19       15.54       20.26      1.54 o 
   4   7  19        0.52        5.98      1.49 o 
   5   7  19       14.89       20.97      1.90 o 
   0   8  19      120.82      114.02      5.09 o 
   1   8  19      765.37      731.61     10.88 o 
   2   8  19       33.49       35.65      1.88 o 
   3   8  19       78.09       76.26      3.17 o 
   4   8  19       24.01       36.42      2.62 o 
   5   8  19      107.63      110.01      4.92 o 
   0   9  19      447.36      410.76     11.37 o 
   1   9  19       20.57       28.76      1.75 o 
   2   9  19      170.04      174.39      5.03 o 
   3   9  19      377.51      351.82      8.10 o 
   4   9  19       27.39       33.21      2.48 o 
   0  10  19       16.15       18.28      1.82 o 
   1  10  19        5.82       10.84      1.20 o 
   2  10  19        5.90       13.29      1.23 o 
   3  10  19      137.34      130.98      4.38 o 
   4  10  19        4.77        7.56      1.33 o 
   0  11  19      102.07      114.38      6.17 o 
   1  11  19        9.55       15.73      2.00 o 
   2  11  19       25.02       36.58      1.80 o 
   3  11  19       96.09      105.58      3.76 o 
   0  12  19       49.87       59.25      5.98 o 
   1  12  19       20.69       29.63      2.33 o 
   2  12  19       11.89       22.73      1.60 o 
   3  12  19      275.49      283.57      7.20 o 
   0  13  19      387.56      401.39     18.56 o 
   1  13  19       24.52       29.71      2.79 o 
   2  13  19       30.92       35.02      2.22 o 
   0  14  19       89.52       96.97      7.88 o 
   1  14  19       53.35       56.30      3.93 o 
   0   0  20       90.72       90.21      4.55 o 
   1   0  20        3.42        5.07      1.63 o 
   2   0  20      144.83      150.48      6.15 o 
   3   0  20        2.52        2.06      1.60 o 
   4   0  20      295.22      301.55     10.24 o 
   5   0  20      257.08      267.49      9.85 o 
   6   0  20      520.69      491.74     14.92 o 
   0   1  20      167.77      152.40      4.37 o 
   1   1  20      453.16      424.00      6.41 o 
   2   1  20      686.33      641.69     10.98 o 
   3   1  20      221.66      202.18      5.45 o 
   4   1  20       34.23       32.97      2.16 o 
   5   1  20       45.31       53.37      2.55 o 
   6   1  20      111.15      113.67      4.33 o 
   0   2  20        0.00        3.85      1.25 o 
   1   2  20      185.21      185.61      4.03 o 
   2   2  20       44.47       39.93      2.33 o 
   3   2  20      511.20      460.91      9.12 o 
   4   2  20       34.53       41.66      2.33 o 
   5   2  20      261.92      250.55      6.64 o 
   0   3  20       17.34       24.54      1.72 o 
   1   3  20        9.32       20.24      1.44 o 
   2   3  20      298.87      256.97      5.40 o 
   3   3  20       79.44       73.18      3.12 o 
   4   3  20       32.14       33.24      2.04 o 
   5   3  20        6.95       10.96      1.71 o 
   0   4  20      247.46      212.86      6.19 o 
   1   4  20      144.36      136.95      3.48 o 
   2   4  20      383.88      338.99      6.19 o 
   3   4  20      487.60      430.11      8.67 o 
   4   4  20       51.71       52.03      2.46 o 
   5   4  20       38.33       46.55      3.06 o 
   0   5  20      224.61      204.72      5.98 o 
   1   5  20      374.73      354.12      6.28 o 
   2   5  20      319.62      293.83      5.70 o 
   3   5  20       75.70       70.35      2.95 o 
   4   5  20       65.94       69.03      3.27 o 
   5   5  20       56.50       58.27      3.45 o 
   0   6  20        0.80        3.62      1.62 o 
   1   6  20        2.85        6.96      1.12 o 
   2   6  20       38.79       32.85      1.68 o 
   3   6  20      175.77      170.14      5.33 o 
   4   6  20       81.10       72.82      3.93 o 
   5   6  20        7.09       19.16      1.88 o 
   0   7  20       74.41       77.99      4.21 o 
   1   7  20       41.16       38.26      1.78 o 
   2   7  20      439.23      406.36      7.24 o 
   3   7  20      239.54      223.21      5.83 o 
   4   7  20       23.76       29.67      2.39 o 
   5   7  20        2.54       13.75      3.10 o 
   0   8  20      129.73      121.69      5.33 o 
   1   8  20      292.12      281.88      5.85 o 
   2   8  20        5.86        7.26      0.92 o 
   3   8  20       92.84       92.14      3.47 o 
   4   8  20       24.88       26.67      2.21 o 
   0   9  20       17.16       30.66      2.49 o 
   1   9  20       10.73       13.87      1.20 o 
   2   9  20       89.62      103.90      3.72 o 
   3   9  20       67.06       82.81      3.30 o 
   4   9  20       30.17       39.05      2.69 o 
   0  10  20       31.99       33.86      2.20 o 
   1  10  20       72.93       81.48      3.71 o 
   2  10  20       18.33       19.33      1.34 o 
   3  10  20       43.50       41.13      2.06 o 
   4  10  20       33.97       37.54      2.91 o 
   0  11  20       16.20       24.77      2.44 o 
   1  11  20       16.13       20.65      1.55 o 
   2  11  20        6.04       13.72      1.21 o 
   3  11  20       87.49       87.85      3.30 o 
   0  12  20        3.04       18.22      3.18 o 
   1  12  20       60.42       71.57      4.24 o 
   2  12  20       64.35       76.85      3.22 o 
   3  12  20      213.53      206.79      5.80 o 
   0  13  20       70.89       88.51      7.40 o 
   1  13  20      120.06      122.81      6.32 o 
   2  13  20       69.35       78.69      3.99 o 
   0  14  20        4.63       12.49      2.64 o 
   1   0  21      199.04      220.75      6.15 o 
   2   0  21      141.68      138.70      5.96 o 
   3   0  21      201.18      177.12      7.18 o 
   4   0  21      217.51      205.49      9.92 o 
   5   0  21       21.42       33.29      2.60 o 
   0   1  21       74.92       78.93      3.05 o 
   1   1  21        1.86        6.62      1.24 o 
   2   1  21        3.32        4.71      1.24 o 
   3   1  21       28.51       31.75      2.19 o 
   4   1  21       19.45       23.94      1.84 o 
   5   1  21      277.83      256.59      6.82 o 
   0   2  21      607.29      571.64     11.05 o 
   1   2  21       61.80       58.53      2.14 o 
   2   2  21      159.93      167.76      4.70 o 
   3   2  21      219.92      197.48      5.42 o 
   4   2  21        5.16        6.47      1.17 o 
   5   2  21       47.79       59.93      2.64 o 
   0   3  21       84.20       85.88      3.62 o 
   1   3  21      615.12      575.18      8.85 o 
   2   3  21       21.81       23.31      1.92 o 
   3   3  21      130.58      128.29      4.22 o 
   4   3  21       40.39       46.58      2.46 o 
   5   3  21       78.96       79.75      3.61 o 
   0   4  21      295.85      286.82      7.50 o 
   1   4  21      830.89      776.32     11.21 o 
   2   4  21      588.57      524.66      8.52 o 
   3   4  21       23.14       29.76      1.98 o 
   4   4  21      181.44      175.73      5.13 o 
   5   4  21        9.58       18.70      1.98 o 
   0   5  21       55.61       60.60      3.59 o 
   1   5  21      112.58      107.43      3.10 o 
   2   5  21       99.83       88.21      2.80 o 
   3   5  21       15.25       23.40      1.68 o 
   4   5  21       34.29       40.14      2.45 o 
   5   5  21       63.29       66.34      3.73 o 
   0   6  21        9.54       12.49      2.03 o 
   1   6  21      875.56      797.10     11.57 o 
   2   6  21      139.11      133.99      3.56 o 
   3   6  21       75.05       68.38      3.19 o 
   4   6  21       41.65       45.92      3.03 o 
   5   6  21       46.50       51.41      3.14 o 
   0   7  21      153.22      156.51      6.17 o 
   1   7  21       27.21       30.97      1.67 o 
   2   7  21      105.67      109.77      3.16 o 
   3   7  21       59.22       51.13      3.14 o 
   4   7  21       80.38       94.05      4.49 o 
   5   7  21      167.20      169.44      6.45 o 
   0   8  21      241.38      211.93      7.50 o 
   1   8  21        6.83       11.37      1.14 o 
   2   8  21      104.04       94.16      3.16 o 
   3   8  21      137.68      124.82      3.88 o 
   4   8  21       71.44       73.80      3.89 o 
   0   9  21       82.42       74.36      4.05 o 
   1   9  21      177.04      171.10      5.15 o 
   2   9  21      136.74      135.23      4.30 o 
   3   9  21      208.24      217.46      5.94 o 
   4   9  21       76.97       74.45      3.83 o 
   0  10  21       64.23       68.32      3.67 o 
   1  10  21       41.93       41.12      2.48 o 
   2  10  21       95.47       90.63      3.65 o 
   3  10  21       33.78       53.36      2.36 o 
   0  11  21       18.25       26.72      2.17 o 
   1  11  21       34.69       43.73      2.39 o 
   2  11  21       59.91       68.72      3.04 o 
   3  11  21       28.96       42.27      1.87 o 
   0  12  21      112.31      113.26      8.60 o 
   1  12  21       31.35       38.73      2.58 o 
   2  12  21       13.54       18.54      1.40 o 
   0  13  21      235.96      224.53     13.01 o 
   1  13  21       12.79       20.95      2.22 o 
   0   0  22       52.79       57.10      3.65 o 
   1   0  22      181.56      165.66      6.26 o 
   2   0  22      110.56       96.30      4.96 o 
   3   0  22      316.69      270.39      9.35 o 
   4   0  22        0.97        5.11      1.48 o 
   5   0  22        5.42       12.54      1.83 o 
   0   1  22        5.52       18.65      1.64 o 
   1   1  22      344.29      323.38      6.16 o 
   2   1  22      548.96      524.88      9.73 o 
   3   1  22       15.98       22.60      1.89 o 
   4   1  22       41.13       48.95      2.58 o 
   5   1  22       44.17       51.15      2.39 o 
   0   2  22       65.77       83.90      3.66 o 
   1   2  22       19.60       23.33      1.71 o 
   2   2  22      369.86      339.71      7.32 o 
   3   2  22      423.29      397.45      8.46 o 
   4   2  22       15.12       26.91      1.85 o 
   5   2  22      277.95      259.63      7.46 o 
   0   3  22       94.04       99.52      3.94 o 
   1   3  22      172.58      166.01      3.92 o 
   2   3  22      550.81      487.03      9.28 o 
   3   3  22      375.45      332.38      7.52 o 
   4   3  22       28.36       35.45      2.05 o 
   5   3  22      105.49      103.16      4.25 o 
   0   4  22        9.72       14.88      2.16 o 
   1   4  22      237.83      239.68      4.96 o 
   2   4  22       61.40       50.61      2.52 o 
   3   4  22      405.95      368.45      8.06 o 
   4   4  22       54.21       58.72      2.61 o 
   5   4  22       19.86       22.82      1.95 o 
   0   5  22     1408.00     1311.25     30.36 o 
   1   5  22       83.87       88.95      2.78 o 
   2   5  22      500.78      451.31      7.75 o 
   3   5  22        0.23        6.37      1.26 o 
   4   5  22       58.78       53.38      2.61 o 
   5   5  22        6.60       11.46      2.61 o 
   0   6  22      110.49      111.66      5.10 o 
   1   6  22      296.16      250.18      5.43 o 
   2   6  22       93.57       92.94      2.89 o 
   3   6  22       14.83       19.54      1.70 o 
   4   6  22       38.64       39.33      2.70 o 
   5   6  22       20.67       33.59      2.32 o 
   0   7  22       47.25       62.96      3.74 o 
   1   7  22       61.97       65.98      2.47 o 
   2   7  22       75.97       76.49      2.52 o 
   3   7  22        2.18        5.40      1.58 o 
   4   7  22       11.40       18.99      2.04 o 
   0   8  22        9.94       15.40      2.28 o 
   1   8  22       68.36       66.61      2.94 o 
   2   8  22      175.40      172.74      4.56 o 
   3   8  22       55.82       48.57      2.92 o 
   4   8  22      151.63      145.74      5.81 o 
   0   9  22       40.94       46.40      3.13 o 
   1   9  22      282.92      264.00      6.80 o 
   2   9  22      133.21      144.79      4.82 o 
   3   9  22        8.44       16.18      1.53 o 
   4   9  22      180.86      188.24      6.75 o 
   0  10  22       71.39       83.33      4.03 o 
   1  10  22       21.97       31.29      2.10 o 
   2  10  22       18.97       21.43      1.45 o 
   3  10  22        3.79       20.69      1.47 o 
   0  11  22       32.05       40.08      2.90 o 
   1  11  22       28.24       33.56      2.18 o 
   2  11  22       57.93       57.06      2.50 o 
   3  11  22       57.82       67.01      2.74 o 
   0  12  22        0.63       12.04      2.85 o 
   1  12  22       90.82       97.48      4.59 o 
   2  12  22       79.31       85.46      3.68 o 
   0  13  22       25.97       34.55      4.04 o 
   1   0  23        1.32       11.65      4.46 o 
   2   0  23      875.69      787.79     18.68 o 
   3   0  23        2.50        5.10      2.07 o 
   4   0  23        5.45       10.81      1.74 o 
   5   0  23       23.28       35.21      3.08 o 
   0   1  23      128.12      128.72      5.49 o 
   1   1  23      708.39      690.38     10.72 o 
   2   1  23      172.76      153.56      4.54 o 
   3   1  23       88.14       80.85      3.32 o 
   4   1  23       64.61       75.53      3.25 o 
   5   1  23      151.44      160.42      5.05 o 
   0   2  23     1676.76     1656.00     29.05 o 
   1   2  23       75.52       71.88      2.58 o 
   2   2  23       87.12       92.93      3.46 o 
   3   2  23       15.11       17.15      1.62 o 
   4   2  23      161.41      153.82      4.92 o 
   5   2  23       10.90       18.66      1.16 o 
   0   3  23       15.92       25.77      3.10 o 
   1   3  23      817.64      794.22     11.55 o 
   2   3  23      110.02      101.98      3.64 o 
   3   3  23      231.23      213.52      5.78 o 
   4   3  23        9.00       12.17      1.28 o 
   5   3  23       50.36       49.81      2.70 o 
   0   4  23       11.04       23.18      4.15 o 
   1   4  23      915.53      864.92     13.17 o 
   2   4  23      159.66      136.49      4.27 o 
   3   4  23      220.73      219.83      5.88 o 
   4   4  23      167.94      154.55      4.78 o 
   5   4  23        8.53       14.87      1.63 o 
   0   5  23      833.70      784.71     18.16 o 
   1   5  23       52.78       57.87      2.32 o 
   2   5  23      210.40      181.35      5.00 o 
   3   5  23        3.56       10.63      1.47 o 
   4   5  23       24.92       33.32      2.31 o 
   5   5  23       28.79       39.11      2.53 o 
   0   6  23      137.01      119.40      5.34 o 
   1   6  23       73.19       68.77      2.56 o 
   2   6  23       11.22       20.99      1.33 o 
   3   6  23      402.00      404.39      9.41 o 
   4   6  23      168.69      172.72      6.38 o 
   0   7  23      145.77      137.48      5.83 o 
   1   7  23       24.24       22.57      1.51 o 
   2   7  23       19.11       23.40      1.08 o 
   3   7  23       16.32       28.66      2.25 o 
   4   7  23       70.96       81.33      4.10 o 
   0   8  23       23.78       31.00      2.50 o 
   1   8  23      157.00      162.45      4.59 o 
   2   8  23      149.63      150.70      4.43 o 
   3   8  23        2.82       11.07      1.58 o 
   4   8  23       53.05       69.06      3.60 o 
   0   9  23       12.10       14.73      1.56 o 
   1   9  23      113.35      106.95      3.95 o 
   2   9  23       47.96       55.35      2.64 o 
   3   9  23       92.33      110.57      4.68 o 
   0  10  23       91.14       83.74      7.76 o 
   1  10  23        2.27       10.53      1.60 o 
   2  10  23       17.19       29.10      1.52 o 
   3  10  23      110.43      131.56      5.67 o 
   0  11  23       11.18       19.63      2.04 o 
   1  11  23      143.41      146.53      5.16 o 
   2  11  23        5.09       15.35      1.53 o 
   0  12  23       40.78       48.99      5.64 o 
   1  12  23       60.42       71.85      3.69 o 
   0   0  24      533.38      466.57     16.40 o 
   1   0  24       68.81       67.41      5.98 o 
   2   0  24       50.86       59.57      3.88 o 
   3   0  24       20.01       21.54      2.47 o 
   4   0  24       36.23       40.77      3.19 o 
   5   0  24       13.51       17.16      1.62 o 
   0   1  24        3.81       14.35      1.71 o 
   1   1  24     1263.55     1223.35     18.40 o 
   2   1  24       11.23       16.00      2.13 o 
   3   1  24      135.71      153.47      4.75 o 
   4   1  24      205.80      208.74      6.42 o 
   5   1  24       53.20       56.97      2.37 o 
   0   2  24     1086.05     1053.54     19.98 o 
   1   2  24      143.33      133.82      3.60 o 
   2   2  24      139.98      148.47      4.50 o 
   3   2  24       43.08       39.19      2.26 o 
   4   2  24      129.07      127.14      4.39 o 
   5   2  24       31.89       40.90      1.82 o 
   0   3  24        4.17        7.56      2.81 o 
   1   3  24      335.39      342.88      6.65 o 
   2   3  24      674.09      632.51     11.44 o 
   3   3  24       47.97       54.00      2.62 o 
   4   3  24       84.81       97.16      3.67 o 
   5   3  24       62.56       67.72      3.14 o 
   0   4  24      356.36      343.57     10.12 o 
   1   4  24       10.71       23.38      2.10 o 
   2   4  24      145.73      136.35      4.28 o 
   3   4  24      342.86      343.93      7.86 o 
   4   4  24      148.88      139.04      4.47 o 
   0   5  24       19.82       22.51      2.24 o 
   1   5  24       58.74       66.15      2.48 o 
   2   5  24       52.29       53.72      2.47 o 
   3   5  24        3.96       12.55      1.43 o 
   4   5  24       44.60       62.57      2.98 o 
   0   6  24        0.26        3.36      1.35 o 
   1   6  24       11.99       24.39      1.32 o 
   2   6  24        4.06       10.68      1.17 o 
   3   6  24      297.61      296.73      7.78 o 
   4   6  24       78.99       87.72      4.28 o 
   0   7  24       26.29       39.26      2.88 o 
   1   7  24        9.90       14.82      1.21 o 
   2   7  24       17.26       24.94      1.15 o 
   3   7  24        3.54        9.70      1.92 o 
   4   7  24        0.75        7.44      1.29 o 
   0   8  24        0.00        5.05      1.17 o 
   1   8  24       47.84       50.78      2.27 o 
   2   8  24       87.25       83.85      3.02 o 
   3   8  24       24.84       33.80      2.19 o 
   0   9  24        7.21       11.99      1.88 o 
   1   9  24       21.92       37.93      2.05 o 
   2   9  24      118.15      138.64      4.62 o 
   3   9  24       84.50       91.25      3.99 o 
   0  10  24       26.90       27.17      3.28 o 
   1  10  24        1.78        8.00      1.48 o 
   2  10  24        3.00       14.91      1.88 o 
   3  10  24      185.64      218.47      7.83 o 
   0  11  24       25.15       40.36      2.85 o 
   1  11  24       86.76      104.73      5.01 o 
   2  11  24       38.54       57.45      2.63 o 
   0  12  24       27.88       39.01      4.25 o 
   1   0  25        5.78       11.57      1.90 o 
   2   0  25        4.67        7.30      2.84 o 
   3   0  25        0.01        4.33      1.52 o 
   4   0  25        0.02        5.26      1.31 o 
   5   0  25      156.44      180.16      7.69 o 
   0   1  25      123.69      116.05      4.71 o 
   1   1  25      214.37      211.07      5.30 o 
   2   1  25      222.50      202.27      5.42 o 
   3   1  25       52.66       54.99      2.69 o 
   4   1  25        5.99       17.57      1.52 o 
   0   2  25      810.13      769.88     17.93 o 
   1   2  25      183.01      186.12      4.88 o 
   2   2  25       98.66       98.31      3.57 o 
   3   2  25      232.76      233.08      6.19 o 
   4   2  25       59.65       61.80      2.79 o 
   0   3  25       59.39       63.17      3.68 o 
   1   3  25      453.82      412.61      7.98 o 
   2   3  25       18.67       24.26      1.96 o 
   3   3  25       12.62       23.21      1.82 o 
   4   3  25      136.12      136.32      4.53 o 
   0   4  25      123.80      128.80      5.53 o 
   1   4  25       55.34       62.58      2.52 o 
   2   4  25        8.92       18.75      1.47 o 
   3   4  25       22.00       30.58      1.84 o 
   4   4  25       11.69       26.96      1.80 o 
   0   5  25       19.97       29.67      2.48 o 
   1   5  25       66.75       68.26      2.44 o 
   2   5  25       96.69       86.06      3.18 o 
   3   5  25       14.31       24.68      1.95 o 
   4   5  25       58.09       59.98      2.87 o 
   0   6  25       85.92       96.50      4.79 o 
   1   6  25      234.11      216.24      5.47 o 
   2   6  25       35.84       41.97      2.23 o 
   3   6  25       23.91       33.72      2.18 o 
   4   6  25        8.67       16.93      1.89 o 
   0   7  25      122.30      124.01      5.57 o 
   1   7  25      258.00      256.97      6.17 o 
   2   7  25        4.89       16.86      1.52 o 
   3   7  25       50.56       51.18      2.89 o 
   4   7  25      135.77      149.83      5.89 o 
   0   8  25      127.29      128.83      5.67 o 
   1   8  25       77.32       86.99      3.10 o 
   2   8  25        8.58       20.21      1.52 o 
   3   8  25       21.95       33.63      2.50 o 
   0   9  25        1.57        8.02      1.62 o 
   1   9  25      249.36      251.83      6.76 o 
   2   9  25       27.24       38.47      2.52 o 
   3   9  25       11.18       22.26      2.01 o 
   0  10  25        2.37       12.60      1.82 o 
   1  10  25       60.08       69.92      3.21 o 
   2  10  25        6.94       15.29      1.17 o 
   0  11  25       63.33       60.38      5.46 o 
   1  11  25       17.89       24.55      1.71 o 
   0   0  26      764.25      714.88     22.87 o 
   1   0  26      343.35      335.51     10.37 o 
   2   0  26       28.48       22.74      2.73 o 
   3   0  26       30.88       39.94      3.10 o 
   4   0  26        0.23        3.79      1.84 o 
   0   1  26      151.69      161.07      7.02 o 
   1   1  26      117.62      120.31      4.05 o 
   2   1  26       34.14       37.90      2.10 o 
   3   1  26        0.03        8.34      1.55 o 
   4   1  26       80.91       99.14      3.73 o 
   0   2  26       32.65       45.66      3.39 o 
   1   2  26       60.36       57.97      2.70 o 
   2   2  26       51.22       55.99      2.61 o 
   3   2  26        2.65       14.17      1.31 o 
   4   2  26       78.98       87.61      3.43 o 
   0   3  26       87.47       89.68      4.67 o 
   1   3  26       75.64       83.99      3.29 o 
   2   3  26       43.34       46.77      2.32 o 
   3   3  26      119.30      120.20      4.16 o 
   4   3  26       35.25       47.64      2.16 o 
   0   4  26       43.22       47.44      3.10 o 
   1   4  26       17.72       20.80      1.58 o 
   2   4  26       28.63       33.95      1.82 o 
   3   4  26       72.09       83.92      3.34 o 
   4   4  26       83.51       89.52      3.84 o 
   0   5  26      233.27      230.74      8.08 o 
   1   5  26       57.61       63.35      2.80 o 
   2   5  26      219.07      221.70      6.16 o 
   3   5  26       35.19       40.34      2.07 o 
   4   5  26      131.92      169.15      7.06 o 
   0   6  26      170.66      171.74      6.80 o 
   1   6  26       88.49       92.48      3.22 o 
   2   6  26       76.82       90.66      3.49 o 
   3   6  26       97.85      115.24      4.29 o 
   0   7  26       12.68       22.77      2.03 o 
   1   7  26       78.24       89.70      3.18 o 
   2   7  26      104.83      121.76      4.60 o 
   3   7  26       64.20       76.58      4.00 o 
   0   8  26       69.79       83.47      4.31 o 
   1   8  26       27.71       38.75      1.73 o 
   2   8  26       37.83       40.79      2.74 o 
   3   8  26       58.84       66.60      3.69 o 
   0   9  26        0.00        5.50      1.39 o 
   1   9  26       36.49       50.63      2.29 o 
   2   9  26       35.23       39.18      2.91 o 
   0  10  26      129.37      126.12      6.71 o 
   1  10  26       42.55       55.71      2.54 o 
   2  10  26      186.98      201.28      7.88 o 
   0  11  26        0.37       11.56      2.26 o 
   1   0  27       51.15       59.76      4.36 o 
   2   0  27       91.41       99.50      5.08 o 
   3   0  27        0.04        8.59      2.17 o 
   4   0  27       57.24       71.15      4.22 o 
   0   1  27       91.18      105.30      6.69 o 
   1   1  27      287.89      289.34      6.98 o 
   2   1  27       77.18       84.76      3.90 o 
   3   1  27       20.73       35.96      2.08 o 
   4   1  27       33.92       43.48      2.11 o 
   0   2  27      278.05      265.41     13.22 o 
   1   2  27        2.60        6.51      1.17 o 
   2   2  27       13.17       19.20      1.42 o 
   3   2  27       53.28       70.00      2.97 o 
   4   2  27       37.07       47.84      2.24 o 
   0   3  27       60.31       61.48      4.11 o 
   1   3  27       23.39       35.94      2.31 o 
   2   3  27       61.06       73.26      2.92 o 
   3   3  27      113.84      120.83      4.15 o 
   4   3  27      142.96      159.25      4.94 o 
   0   4  27      415.46      400.75     11.58 o 
   1   4  27      208.82      203.76      6.25 o 
   2   4  27       55.12       66.32      2.98 o 
   3   4  27      100.24      108.08      3.81 o 
   4   4  27       54.67       69.18      3.11 o 
   0   5  27        4.61       19.72      2.30 o 
   1   5  27       61.51       65.20      3.17 o 
   2   5  27      120.98      131.71      4.47 o 
   3   5  27       10.30       13.15      2.40 o 
   0   6  27       41.70       46.58      3.34 o 
   1   6  27      126.10      136.39      4.38 o 
   2   6  27       43.37       47.87      2.20 o 
   3   6  27       20.37       30.80      2.47 o 
   0   7  27       17.07       22.02      3.51 o 
   1   7  27       19.51       30.27      1.62 o 
   2   7  27      165.14      188.32      6.86 o 
   3   7  27       31.51       45.98      3.43 o 
   0   8  27        0.02       10.94      1.70 o 
   1   8  27       34.57       44.63      1.78 o 
   2   8  27      145.72      134.98      5.52 o 
   0   9  27        6.14       12.28      1.33 o 
   1   9  27      153.91      164.48      5.10 o 
   2   9  27        2.44       21.12      4.37 o 
   0  10  27        0.72        8.53      2.64 o 
   1  10  27       50.95       62.60      2.64 o 
   0   0  28      187.41      188.64     14.53 o 
   1   0  28      200.14      206.83      8.58 o 
   2   0  28      222.40      220.96      9.07 o 
   3   0  28       11.90       20.90      2.01 o 
   4   0  28      122.64      141.13      6.53 o 
   0   1  28       53.67       50.12      4.97 o 
   1   1  28       38.22       43.48      3.06 o 
   2   1  28       61.08       71.40      2.91 o 
   3   1  28       23.75       30.72      1.72 o 
   4   1  28      177.08      189.04      5.58 o 
   0   2  28      295.78      319.08     10.98 o 
   1   2  28       15.71       25.65      2.04 o 
   2   2  28      138.23      141.80      5.64 o 
   3   2  28       55.58       60.79      2.63 o 
   4   2  28       75.27       92.62      3.42 o 
   0   3  28        5.85       12.25      1.67 o 
   1   3  28       93.46       95.83      4.64 o 
   2   3  28       29.00       37.28      2.05 o 
   3   3  28      153.39      152.48      4.77 o 
   0   4  28       93.08       97.26      8.24 o 
   1   4  28      145.51      153.42      5.29 o 
   2   4  28       35.67       50.09      2.41 o 
   3   4  28       30.08       41.00      1.88 o 
   0   5  28      110.58      128.59      5.61 o 
   1   5  28       92.70       96.57      4.02 o 
   2   5  28        9.05       16.02      1.20 o 
   3   5  28       23.99       34.33      1.66 o 
   0   6  28       16.02       28.56      2.63 o 
   1   6  28      203.63      215.98      6.55 o 
   2   6  28      194.17      207.46      6.47 o 
   3   6  28      240.04      280.77      8.94 o 
   0   7  28        8.48       13.68      1.40 o 
   1   7  28      113.14      115.24      3.84 o 
   2   7  28       97.44      124.23      5.30 o 
   0   8  28       82.58      102.67      4.86 o 
   1   8  28      314.74      335.31      7.89 o 
   2   8  28      179.98      210.75      7.24 o 
   0   9  28       32.15       29.52      4.37 o 
   1   9  28      190.84      197.67      5.66 o 
   1   0  29       45.04       51.14      7.08 o 
   2   0  29        0.43        4.96      1.89 o 
   3   0  29      110.42      122.21      5.86 o 
   0   1  29      127.36      108.16     10.40 o 
   1   1  29      133.98      148.48      4.85 o 
   2   1  29       43.28       52.33      3.67 o 
   3   1  29       12.51       23.00      1.42 o 
   0   2  29        1.12        8.06      2.34 o 
   1   2  29      135.05      151.25      5.65 o 
   2   2  29       46.29       51.73      2.48 o 
   3   2  29       42.82       53.56      2.35 o 
   0   3  29       24.63       32.56      3.51 o 
   1   3  29       59.17       60.47      3.03 o 
   2   3  29       70.45       86.42      3.42 o 
   3   3  29       31.61       40.10      2.76 o 
   0   4  29      648.81      677.16     23.92 o 
   1   4  29       16.08       23.95      1.72 o 
   2   4  29       73.34       83.73      3.25 o 
   3   4  29       89.46       92.07      3.54 o 
   0   5  29       48.19       61.05      4.55 o 
   1   5  29       15.17       24.64      1.97 o 
   2   5  29       45.02       60.72      3.00 o 
   3   5  29       60.79       66.88      3.16 o 
   0   6  29        3.57        8.61      2.58 o 
   1   6  29       29.24       40.00      2.22 o 
   2   6  29      134.16      157.73      5.43 o 
   0   7  29        9.34       21.56      3.85 o 
   1   7  29       21.42       40.05      3.33 o 
   2   7  29       22.80       38.15      3.36 o 
   0   8  29       48.63       61.92      3.54 o 
   1   8  29       50.77       60.61      3.09 o 
   0   0  30        0.94        4.17      2.71 o 
   1   0  30        4.52        9.12      1.42 o 
   2   0  30      195.80      164.46      7.75 o 
   3   0  30        6.24       22.00      3.24 o 
   0   1  30       27.56       33.88      3.96 o 
   1   1  30       95.42       89.10      4.00 o 
   2   1  30       91.85      111.33      5.05 o 
   3   1  30       22.41       39.90      1.87 o 
   0   2  30        5.86        6.87      3.47 o 
   1   2  30       93.79       92.68      4.18 o 
   2   2  30       91.59      106.59      4.24 o 
   3   2  30       36.36       45.66      2.33 o 
   0   3  30       36.31       41.72      4.40 o 
   1   3  30       24.56       36.43      2.26 o 
   2   3  30       56.44       66.01      2.68 o 
   3   3  30       13.62       22.71      2.29 o 
   0   4  30       51.03       70.95      5.83 o 
   1   4  30       39.03       54.96      2.94 o 
   2   4  30       45.65       51.82      2.60 o 
   0   5  30       12.66       21.89      2.27 o 
   1   5  30      101.80      122.17      4.56 o 
   2   5  30       59.90       67.05      3.04 o 
   0   6  30        0.30        6.99      1.52 o 
   1   6  30       49.93       62.83      2.86 o 
   2   6  30       25.75       38.41      2.37 o 
   0   7  30       53.31       65.10      3.74 o 
   1   7  30       25.73       35.16      2.29 o 
   1   0  31        5.59       14.47      2.88 o 
   2   0  31       39.95       55.65      7.53 o 
   0   1  31       14.56       24.64      3.24 o 
   1   1  31        3.36        6.98      1.54 o 
   2   1  31       36.74       50.97      3.87 o 
   0   2  31        3.39        6.56      3.20 o 
   1   2  31       41.14       57.71      4.17 o 
   2   2  31       21.61       27.72      2.37 o 
   0   3  31        1.03        7.33      2.01 o 
   1   3  31       85.39      103.02      4.38 o 
   2   3  31       77.96       84.69      3.62 o 
   0   4  31        0.07        4.59      1.67 o 
   1   4  31      406.99      425.02     12.61 o 
   2   4  31      151.42      181.84      6.00 o 
   0   5  31      120.88      157.41      9.44 o 
   1   5  31        4.32       15.30      1.71 o 
   0   6  31        0.03        0.23      1.62 o 
   1   6  31      130.55      149.88      5.12 o 
   0   0  32        3.74        9.38      3.24 o 
   1   0  32       15.32       21.84      3.05 o 
   2   0  32        9.29       21.76      6.11 o 
   0   1  32        2.69        5.15      1.75 o 
   1   1  32       78.12       83.70      4.61 o 
   2   1  32       27.26       44.11      1.95 o 
   0   2  32        2.41        7.76      2.95 o 
   1   2  32       19.81       25.92      2.19 o 
   2   2  32       23.76       26.89      1.71 o 
   0   3  32       23.88       37.57      3.99 o 
   1   3  32       11.12       23.94      2.01 o 
   0   4  32      131.17      139.80      8.82 o 
   1   4  32       19.63       30.25      2.16 o 
   0   5  32      324.01      318.24     14.80 o 
   1   0  33       25.40       28.07      4.41 o 
   0   1  33        4.19       10.02      2.26 o 
   1   1  33       70.67       77.67      4.38 o 
   0   2  33       58.49       69.62     11.64 o 
   1   2  33      110.68      120.22      5.75 o 
   0   3  33      298.95      302.73     14.54 o 
                                                 
